# Supplementary material for: Deep Sequencing of Small RNA Reveals the Molecular Regulatory Network of AtENO2 Regulating Seed Germination
Source: Int J Mol Sci. 2021 May 11;22(10):5088. doi: 10.3390/ijms22105088 (PMC8151434; doi:10.3390/ijms22105088)
Supplement: Supplementary file 1 [file ijms-22-05088-s001.zip › Supplementary Tables.xlsx]

## Sheet: Table S1
Table S1. Statistics of data filtering and joint removal of WT and eno2-
id	clean_reads	high_quality	3'adapter_null	insert_null	5'adapter_contaminants	polyA	clean_tags
WT	9981252 (100%)	9893050 (99.1163%)	198741 (2.0089%)	20063 (0.2028%)	12398 (0.1253%)	549 (0.0055%)	9661299 (97.6574%)
eno2	10369769 (100%)	10325269 (99.5709%)	228679 (2.2148%)	16886 (0.1635%)	7952 (0.0770%)	574 (0.0056%)	10071178 (97.5391%)

## Sheet: Table S2
Table S2. Differential expression miRNA of WT and eno2-
id	WT_count	eno2_count	WT_TPM	eno2_TPM	WT_mean	eno2_mean	log2(fc)	PValue	FDR	length	seq	total
ath-miR156a-3p	1973	2172	1493.76	1417.21	1493.76	1417.21	-0.0759009	0.335442	0.543712	22	GCTCACTGCTCTTTCTGTCAGA	4145
ath-miR156a-5p	21530	12875	16300.4	8400.79	16300.4	8400.79	-0.95631	5.03525e-285	2.9708e-283	20	TGACAGAAGAGAGTGAGCAC	34405
ath-miR156b-3p	4577	6703	3465.25	4373.63	3465.25	4373.63	0.335871	2.39639e-26	4.03962e-25	23	TGCTCACCTCTCTTTCTGTCAGT	11280
ath-miR156b-5p	21537	12875	16305.7	8400.79	16305.7	8400.79	-0.956779	2.50264e-285	1.8457e-283	20	TGACAGAAGAGAGTGAGCAC	34412
ath-miR156c-3p	1143	1178	865.367	768.631	865.367	768.631	-0.17102	0.0248217	0.0783144	22	GCTCACTGCTCTATCTGTCAGA	2321
ath-miR156c-5p	21530	12875	16300.4	8400.79	16300.4	8400.79	-0.95631	5.03525e-285	2.9708e-283	20	TGACAGAAGAGAGTGAGCAC	34405
ath-miR156d-3p	38	52	28.7699	33.9294	28.7699	33.9294	0.237976	0.461801	0.654135	23	GCTCACTCTCTTTTTGTCATAAC	90
ath-miR156d-5p	21997	13314	16654	8687.23	16654	8687.23	-0.938897	3.55384e-277	1.90615e-275	20	TGACAGAAGAGAGTGAGCAC	35311
ath-miR156e	21505	12847	16281.5	8382.52	16281.5	8382.52	-0.957775	9.47841e-286	7.98895e-284	20	TGACAGAAGAGAGTGAGCAC	34352
ath-miR156f-3p	155	125	117.351	81.5611	117.351	81.5611	-0.524873	0.00437547	0.0168727	21	GCTCACTCTCTATCCGTCACC	280
ath-miR156f-5p	21505	12847	16281.5	8382.52	16281.5	8382.52	-0.957775	9.47841e-286	7.98895e-284	20	TGACAGAAGAGAGTGAGCAC	34352
ath-miR156g	72	38	54.5113	24.7946	54.5113	24.7946	-1.13653	0.000130039	0.000673007	20	CGACAGAAGAGAGTGAGCAC	110
ath-miR157a-3p	419	659	317.226	429.99	317.226	429.99	0.438794	4.55255e-07	3.12326e-06	21	GCTCTCTAGCCTTCTGTCATC	1078
ath-miR157a-5p	1119	890	847.197	580.715	847.197	580.715	-0.544867	2.55206e-14	2.78836e-13	21	TTGACAGAAGATAGAGAGCAC	2009
ath-miR157b-3p	419	659	317.226	429.99	317.226	429.99	0.438794	4.55255e-07	3.12326e-06	21	GCTCTCTAGCCTTCTGTCATC	1078
ath-miR157b-5p	1119	890	847.197	580.715	847.197	580.715	-0.544867	2.55206e-14	2.78836e-13	21	TTGACAGAAGATAGAGAGCAC	2009
ath-miR157c-3p	41	115	31.0412	75.0362	31.0412	75.0362	1.2734	2.89643e-07	2.05891e-06	21	GCTCTCTATACTTCTGTCACC	156
ath-miR157c-5p	1180	973	893.38	634.871	893.38	634.871	-0.492809	1.2513e-12	1.2513e-11	21	TTGACAGAAGATAGAGAGCAC	2153
ath-miR157d	25	25	18.9275	16.3122	18.9275	16.3122	-0.214532	0.672199	0.811038	20	TGACAGAAGATAGAGAGCAC	50
ath-miR158a-3p	28543	27084	21609.9	17672	21609.9	17672	-0.29023	2.63573e-28	4.85962e-27	20	TCCCAAATGTAGACAAAGCA	55627
ath-miR158a-5p	45	71	34.0696	46.3267	34.0696	46.3267	0.443359	0.0937536	0.230478	21	CTTTGTCTACAATTTTGGAAA	116
ath-miR158b	641	1272	485.302	829.965	485.302	829.965	0.774168	2.56829e-29	5.05097e-28	20	CCCCAAATGTAGACAAAGCA	1913
ath-miR159a	83863	100262	63492.8	65419.8	63492.8	65419.8	0.0431345	0.00098246	0.00435828	21	TTTGGATTGAAGGGAGCTCTA	184125
ath-miR159b-3p	76626	93131	58013.7	60766.9	58013.7	60766.9	0.0668934	1.17427e-05	6.9982e-05	21	TTTGGATTGAAGGGAGCTCTT	169757
ath-miR159c	5433	4317	4113.33	2816.79	4113.33	2816.79	-0.546254	4.82388e-48	1.49794e-46	21	TTTGGATTGAAGGGAGCTCCT	9750
ath-miR160a-3p	1	2	0.7571	1.305	0.7571	1.305	0.785494	1	1	21	GCGTATGAGGAGCCATGCATA	3
ath-miR160a-5p	9569	9421	7244.7	6147.09	7244.7	6147.09	-0.237022	8.29383e-13	8.58485e-12	21	TGCCTGGCTCCCTGTATGCCA	18990
ath-miR160b	3045	2603	2305.37	1698.43	2305.37	1698.43	-0.440801	2.02451e-21	2.98615e-20	21	TGCCTGGCTCCCTGTATGCCA	5648
ath-miR160c-3p	7	21	5.2997	13.7023	5.2997	13.7023	1.37044	0.0358256	0.103108	21	CGTACAAGGAGTCAAGCATGA	28
ath-miR160c-5p	9567	9421	7243.19	6147.09	7243.19	6147.09	-0.23672	8.95462e-13	9.10901e-12	21	TGCCTGGCTCCCTGTATGCCA	18988
ath-miR161.1	417289	420408	315930	274311	315930	274311	-0.203791	1.50711e-17	1.93303e-16	21	TGAAAGTGACTACATCGGGGT	837697
ath-miR161.2	9	5	6.8139	3.2624	6.8139	3.2624	-1.06255	0.301941	0.503235	21	TCAATGCATTGAAAGTGACTA	14
ath-miR162a-3p	145689	186875	110301	121934	110301	121934	0.144648	2.42699e-16	2.92229e-15	21	TCGATAAACCTCTGCATCCAG	332564
ath-miR162a-5p	423	483	320.254	315.152	320.254	315.152	-0.0231683	0.97405	1	22	TGGAGGCAGCGGTTCATCGATC	906
ath-miR162b-3p	145689	186875	110301	121934	110301	121934	0.144648	2.42699e-16	2.92229e-15	21	TCGATAAACCTCTGCATCCAG	332564
ath-miR162b-5p	415	474	314.197	309.28	314.197	309.28	-0.0227582	1	1	22	TGGAGGCAGCGGTTCATCGATC	889
ath-miR163	234	312	177.162	203.576	177.162	203.576	0.200504	0.0752339	0.192156	24	TTGAAGAGGACTTGGAACTTCGAT	546
ath-miR164a	943	1198	713.947	781.681	713.947	781.681	0.130764	0.0171916	0.0569832	21	TGGAGAAGCAGGGCACGTGCA	2141
ath-miR164b-3p	62	83	46.9403	54.1565	46.9403	54.1565	0.206307	0.36109	0.577352	21	CATGTGCCCATCTTCACCATC	145
ath-miR164b-5p	943	1198	713.947	781.681	713.947	781.681	0.130764	0.0171916	0.0569832	21	TGGAGAAGCAGGGCACGTGCA	2141
ath-miR164c-3p	84	210	63.5965	137.023	63.5965	137.023	1.10739	2.75747e-10	2.35784e-09	21	CACGTGTTCTACTACTCCAAC	294
ath-miR164c-5p	546	546	413.377	356.259	413.377	356.259	-0.214534	0.0419712	0.119053	21	TGGAGAAGCAGGGCACGTGCG	1092
ath-miR165a-3p	45204	72635	34224	47393.5	34224	47393.5	0.46968	1.45209e-111	6.11951e-110	21	TCGGACCAGGCTTCATCCCCC	117839
ath-miR165a-5p	1254	2536	949.405	1654.71	949.405	1654.71	0.801483	7.9477e-57	2.60508e-55	21	GGAATGTTGTCTGGATCGAGG	3790
ath-miR165b	45931	74193	34774.4	48410.1	34774.4	48410.1	0.477281	3.08627e-115	1.40069e-113	21	TCGGACCAGGCTTCATCCCCC	120124
ath-miR166a-3p	137700	146040	104253	95289.4	104253	95289.4	-0.129699	1.36165e-06	9.02668e-06	21	TCGGACCAGGCTTCATTCCCC	283740
ath-miR166a-5p	2518	2651	1906.38	1729.75	1906.38	1729.75	-0.140276	0.0129107	0.0445457	21	GGACTGTTGTCTGGCTCGAGG	5169
ath-miR166b-3p	129751	138141	98234.7	90135.4	98234.7	90135.4	-0.124138	5.15806e-06	3.27232e-05	21	TCGGACCAGGCTTCATTCCCC	267892
ath-miR166b-5p	2518	2651	1906.38	1729.75	1906.38	1729.75	-0.140276	0.0129107	0.0445457	21	GGACTGTTGTCTGGCTCGAGG	5169
ath-miR166c	129791	138205	98265	90177.2	98265	90177.2	-0.123915	5.4223e-06	3.36753e-05	21	TCGGACCAGGCTTCATTCCCC	267996
ath-miR166d	129787	138184	98261.9	90163.5	98261.9	90163.5	-0.124089	5.21382e-06	3.2725e-05	21	TCGGACCAGGCTTCATTCCCC	267971
ath-miR166e-3p	130751	139709	98991.8	91158.5	98991.8	91158.5	-0.118931	1.60665e-05	9.36586e-05	21	TCGGACCAGGCTTCATTCCCC	270460
ath-miR166e-5p	28	40	21.1988	26.0995	21.1988	26.0995	0.30004	0.396929	0.608281	21	GGAATGTTGTCTGGCACGAGG	68
ath-miR166f	130751	139707	98991.8	91157.2	98991.8	91157.2	-0.118952	1.59958e-05	9.36586e-05	21	TCGGACCAGGCTTCATTCCCC	270458
ath-miR166g	130786	139750	99018.3	91185.3	99018.3	91185.3	-0.118894	1.61918e-05	9.36586e-05	21	TCGGACCAGGCTTCATTCCCC	270536
ath-miR167a-3p	207	189	156.72	123.32	156.72	123.32	-0.345779	0.0322391	0.0946322	21	GATCATGTTCGCAGTTTCACC	396
ath-miR167a-5p	19307	8965	14617.4	5849.56	14617.4	5849.56	-1.32128	0	0	21	TGAAGCTGCCAGCATGATCTA	28272
ath-miR167b	19295	8971	14608.3	5853.47	14608.3	5853.47	-1.31942	0	0	21	TGAAGCTGCCAGCATGATCTA	28266
ath-miR167c-3p	3235	4302	2449.22	2807.01	2449.22	2807.01	0.196708	1.09363e-08	8.83889e-08	23	TAGGTCATGCTGGTAGTTTCACC	7537
ath-miR167c-5p	341	201	258.172	131.15	258.172	131.15	-0.97711	1.31345e-13	1.38382e-12	21	TAAGCTGCCAGCATGATCTTG	542
ath-miR167d	15879	6797	12022	4434.96	12022	4434.96	-1.43868	0	0	22	TGAAGCTGCCAGCATGATCTGG	22676
ath-miR168a-3p	282	558	213.503	364.089	213.503	364.089	0.770036	3.93071e-14	4.21658e-13	21	CCCGCCTTGCATCAACTGAAT	840
ath-miR168a-5p	2451	2747	1855.66	1792.39	1855.66	1792.39	-0.0500476	0.628219	0.767009	21	TCGCTTGGTGCAGGTCGGGAA	5198
ath-miR168b-3p	892	1507	675.335	983.3	675.335	983.3	0.54203	2.33745e-19	3.2072e-18	21	CCCGTCTTGTATCAACTGAAT	2399
ath-miR168b-5p	2420	2721	1832.19	1775.42	1832.19	1775.42	-0.0454041	0.704521	0.836353	21	TCGCTTGGTGCAGGTCGGGAA	5141
ath-miR169a-5p	3	5	2.2713	3.2624	2.2713	3.2624	0.522415	0.726617	0.852294	21	CAGCCAAGGATGACTTGCCGA	8
ath-miR169b-3p	2	1	1.5142	0.6525	1.5142	0.6525	-1.21451	1	1	22	GGCAAGTTGTCCTTCGGCTACA	3
ath-miR169d	2	2	1.5142	1.305	1.5142	1.305	-0.214506	1	1	21	TGAGCCAAGGATGACTTGCCG	4
ath-miR169e	2	2	1.5142	1.305	1.5142	1.305	-0.214506	1	1	21	TGAGCCAAGGATGACTTGCCG	4
ath-miR169f-3p	23	26	17.4133	16.9647	17.4133	16.9647	-0.0376537	1	1	21	GCAAGTTGACCTTGGCTCTGC	49
ath-miR169f-5p	2	2	1.5142	1.305	1.5142	1.305	-0.214506	1	1	21	TGAGCCAAGGATGACTTGCCG	4
ath-miR169g-3p	2	0	1.5142	0.01	1.5142	0.01	-7.24241	0.500025	0.654135	21	TCCGGCAAGTTGACCTTGGCT	2
ath-miR169g-5p	2	2	1.5142	1.305	1.5142	1.305	-0.214506	1	1	21	TGAGCCAAGGATGACTTGCCG	4
ath-miR170-3p	6	24	4.5426	15.6597	4.5426	15.6597	1.78547	0.00525564	0.0200053	21	TGATTGAGCCGTGTCAATATC	30
ath-miR170-5p	3871	3272	2930.74	2134.94	2930.74	2134.94	-0.457068	3.39113e-27	6.06293e-26	21	TATTGGCCTGGTTCACTCAGA	7143
ath-miR171a-3p	410	382	310.412	249.251	310.412	249.251	-0.316585	0.00655778	0.0244879	21	TGATTGAGCCGCGCCAATATC	792
ath-miR171a-5p	3867	3271	2927.71	2134.29	2927.71	2134.29	-0.456017	4.66287e-27	8.09144e-26	21	TATTGGCCTGGTTCACTCAGA	7138
ath-miR171b-3p	148	170	112.051	110.923	112.051	110.923	-0.014597	1	1	21	TTGAGCCGTGCCAATATCACG	318
ath-miR171b-5p	8	13	6.0568	8.4824	6.0568	8.4824	0.485917	0.663792	0.804183	21	AGATATTAGTGCGGTTCAATC	21
ath-miR171c-3p	148	170	112.051	110.923	112.051	110.923	-0.014597	1	1	21	TTGAGCCGTGCCAATATCACG	318
ath-miR171c-5p	11	4	8.3281	2.61	8.3281	2.61	-1.67394	0.0769294	0.1948	21	AGATATTGGTGCGGTTCAATC	15
ath-miR172a	4	3	3.0284	1.9575	3.0284	1.9575	-0.629543	1	1	21	AGAATCTTGATGATGCTGCAT	7
ath-miR172b-3p	4	3	3.0284	1.9575	3.0284	1.9575	-0.629543	1	1	21	AGAATCTTGATGATGCTGCAT	7
ath-miR172b-5p	2	0	1.5142	0.01	1.5142	0.01	-7.24241	0.500025	0.654135	20	GCAGCACCATTAAGATTCAC	2
ath-miR172e-5p	2	3	1.5142	1.9575	1.5142	1.9575	0.370457	1	1	20	GCAGCACCATTAAGATTCAC	5
ath-miR173-3p	160	130	121.136	84.8235	121.136	84.8235	-0.514094	0.00512267	0.0196258	21	TGATTCTCTGTGTAAGCGAAA	290
ath-miR173-5p	408	360	308.897	234.896	308.897	234.896	-0.395106	0.000593508	0.00271449	22	TTCGCTTGCAGAGAGAAATCAC	768
ath-miR1886.1	4	2	3.0284	1.305	3.0284	1.305	-1.21451	0.687547	0.824497	21	TGAGAGAAGTGAGATGAAATC	6
ath-miR1888a	0	5	0.01	3.2624	0.01	3.2624	8.34979	0.0625313	0.165441	21	TAAGTTAAGATTTGTGAAGAA	5
ath-miR319a	14392	20064	10896.2	13091.5	10896.2	13091.5	0.264808	6.71086e-30	1.41408e-28	21	TTGGACTGAAGGGAGCTCCCT	34456
ath-miR319b	8989	11453	6805.58	7472.95	6805.58	7472.95	0.134959	1.63352e-08	1.25166e-07	21	TTGGACTGAAGGGAGCTCCCT	20442
ath-miR319c	14868	14215	11256.6	9275.12	11256.6	9275.12	-0.279331	2.26113e-21	3.25382e-20	21	TTGGACTGAAGGGAGCTCCTT	29083
ath-miR3434-5p	66	72	49.9687	46.9792	49.9687	46.9792	-0.0890025	0.864864	0.981288	20	ACTTGGCTGATTCTATTATT	138
ath-miR3440b-3p	4	9	3.0284	5.8724	3.0284	5.8724	0.955394	0.38784	0.597569	21	TGGATTGGTCAAGGGAAGCGT	13
ath-miR3440b-5p	0	2	0.01	1.305	0.01	1.305	7.02791	0.500025	0.654135	21	TTTTCTTGGCCCATCCACTTC	2
ath-miR390a-3p	475	439	359.623	286.442	359.623	286.442	-0.328241	0.00235551	0.00985639	21	CGCTATCCATCCTGAGTTTCA	914
ath-miR390a-5p	591	324	447.447	211.406	447.447	211.406	-1.0817	4.10661e-26	6.54837e-25	21	AAGCTCAGGAGGGATAGCGCC	915
ath-miR390b-3p	39	29	29.527	18.9222	29.527	18.9222	-0.641955	0.114869	0.270415	20	CGCTATCCATCCTGAGTTCC	68
ath-miR390b-5p	591	324	447.447	211.406	447.447	211.406	-1.0817	4.10661e-26	6.54837e-25	21	AAGCTCAGGAGGGATAGCGCC	915
ath-miR391-3p	4	6	3.0284	3.9149	3.0284	3.9149	0.37042	0.753968	0.875671	21	ACGGTATCTCTCCTACGTAGC	10
ath-miR391-5p	0	7	0.01	4.5674	0.01	4.5674	8.83523	0.0156414	0.0527339	21	TTCGCAGGAGAGATAGCGCCA	7
ath-miR3932b-5p	12096	13102	9157.9	8548.9	9157.9	8548.9	-0.099277	0.0089572	0.0324218	21	TTTGACGTGCTCGATCTGCTC	25198
ath-miR393a-3p	36	41	27.2557	26.752	27.2557	26.752	-0.0269112	1	1	21	ATCATGCTATCTCTTTGGATT	77
ath-miR393a-5p	2	17	1.5142	11.0923	1.5142	11.0923	2.87293	0.00131833	0.00576161	22	TCCAAAGGGATCGCATTGATCC	19
ath-miR393b-3p	3091	2976	2340.2	1941.81	2340.2	1941.81	-0.269233	1.18037e-08	9.41109e-08	21	ATCATGCGATCTCTTTGGATT	6067
ath-miR393b-5p	2	17	1.5142	11.0923	1.5142	11.0923	2.87293	0.00131833	0.00576161	22	TCCAAAGGGATCGCATTGATCC	19
ath-miR394a	321	269	243.03	175.519	243.03	175.519	-0.469502	0.000304526	0.00149725	20	TTGGCATTCTGTCCACCTCC	590
ath-miR394b-5p	321	269	243.03	175.519	243.03	175.519	-0.469502	0.000304526	0.00149725	20	TTGGCATTCTGTCCACCTCC	590
ath-miR395a	148	210	112.051	137.023	112.051	137.023	0.290258	0.0517646	0.142716	21	CTGAAGTGTTTGGGGGAACTC	358
ath-miR395b	496	368	375.522	240.116	375.522	240.116	-0.645168	1.03376e-09	8.47105e-09	21	CTGAAGTGTTTGGGGGGACTC	864
ath-miR395c	496	368	375.522	240.116	375.522	240.116	-0.645168	1.03376e-09	8.47105e-09	21	CTGAAGTGTTTGGGGGGACTC	864
ath-miR395d	148	210	112.051	137.023	112.051	137.023	0.290258	0.0517646	0.142716	21	CTGAAGTGTTTGGGGGAACTC	358
ath-miR395e	148	210	112.051	137.023	112.051	137.023	0.290258	0.0517646	0.142716	21	CTGAAGTGTTTGGGGGAACTC	358
ath-miR395f	496	368	375.522	240.116	375.522	240.116	-0.645168	1.03376e-09	8.47105e-09	21	CTGAAGTGTTTGGGGGGACTC	864
ath-miR396a-3p	153	260	115.837	169.647	115.837	169.647	0.550446	0.000107205	0.000564743	21	GTTCAATAAAGCTGTGGGAAG	413
ath-miR396a-5p	23703	19789	17945.6	12912.1	17945.6	12912.1	-0.474905	1.63885e-73	5.68777e-72	21	TTCCACAGCTTTCTTGAACTG	43492
ath-miR396b-3p	52	52	39.3693	33.9294	39.3693	33.9294	-0.214535	0.625044	0.767009	21	GCTCAAGAAAGCTGTGGGAAA	104
ath-miR396b-5p	57870	60527	43813.5	39493.2	43813.5	39493.2	-0.149771	3.16947e-08	2.39742e-07	21	TTCCACAGCTTTCTTGAACTT	118397
ath-miR397a	4	11	3.0284	7.1774	3.0284	7.1774	1.24491	0.179718	0.35715	21	TCATTGAGTGCAGCGTTGATG	15
ath-miR397b	6	0	4.5426	0.01	4.5426	0.01	-8.82737	0.0312734	0.0922566	21	TCATTGAGTGCATCGTTGATG	6
ath-miR398a-3p	245	567	185.49	369.961	185.49	369.961	0.996033	3.40467e-21	4.78276e-20	21	TGTGTTCTCAGGTCACCCCTT	812
ath-miR398a-5p	18	9	13.6278	5.8724	13.6278	5.8724	-1.21453	0.0523962	0.143785	21	AAGGAGTGGCATGTGAACACA	27
ath-miR398b-3p	37899	80999	28693.4	52850.9	28693.4	52850.9	0.88121	0	0	21	TGTGTTCTCAGGTCACCCCTG	118898
ath-miR398b-5p	143	279	108.266	182.044	108.266	182.044	0.749716	1.40959e-07	1.01421e-06	21	AGGGTTGATATGAGAACACAC	422
ath-miR398c-3p	37899	80999	28693.4	52850.9	28693.4	52850.9	0.88121	0	0	21	TGTGTTCTCAGGTCACCCCTG	118898
ath-miR398c-5p	143	279	108.266	182.044	108.266	182.044	0.749716	1.40959e-07	1.01421e-06	21	AGGGTTGATATGAGAACACAC	422
ath-miR399b	468	180	354.324	117.448	354.324	117.448	-1.59305	3.5862e-38	9.19938e-37	21	TGCCAAAGGAGAGTTGCCCTG	648
ath-miR399c-3p	475	179	359.623	116.795	359.623	116.795	-1.6225	1.14128e-39	3.0607e-38	21	TGCCAAAGGAGAGTTGCCCTG	654
ath-miR402	4	2	3.0284	1.305	3.0284	1.305	-1.21451	0.687547	0.824497	22	TTCGAGGCCTATTAAACCTCTG	6
ath-miR403-3p	2103	2294	1592.18	1496.81	1592.18	1496.81	-0.0891175	0.20675	0.403916	21	TTAGATTCACGCACAAACTCG	4397
ath-miR403-5p	46	42	34.8267	27.4045	34.8267	27.4045	-0.345781	0.338462	0.547102	22	TGTTTTGTGCTTGAATCTAATT	88
ath-miR408-3p	36927	71376	27957.5	46572	27957.5	46572	0.736229	5.28076e-255	2.59638e-253	21	ATGCACTGCCTCTTCCCTGGC	108303
ath-miR408-5p	974	1972	737.417	1286.71	737.417	1286.71	0.803132	2.95912e-46	8.31372e-45	21	ACAGGGAACAAGCAGAGCATG	2946
ath-miR4221	3	5	2.2713	3.2624	2.2713	3.2624	0.522415	0.726617	0.852294	22	TTTTCCTCTGTTGAATTCTTGC	8
ath-miR4228-3p	8	13	6.0568	8.4824	6.0568	8.4824	0.485917	0.663792	0.804183	21	TCGGATGCGAAACGGTGGTGT	21
ath-miR447a.2-3p	1	5	0.7571	3.2624	0.7571	3.2624	2.10738	0.21882	0.424684	21	TATGGAAGAAATTGTAGTATT	6
ath-miR447a-3p	772	699	584.482	456.089	584.482	456.089	-0.357842	2.64087e-05	0.000149819	22	TTGGGGACGAGATGTTTTGTTG	1471
ath-miR447b	772	699	584.482	456.089	584.482	456.089	-0.357842	2.64087e-05	0.000149819	22	TTGGGGACGAGATGTTTTGTTG	1471
ath-miR472-3p	656	609	496.659	397.365	496.659	397.365	-0.321788	0.000482735	0.00229688	22	TTTTTCCTACTCCGCCCATACC	1265
ath-miR472-5p	30	33	22.713	21.5321	22.713	21.5321	-0.0770292	1	1	21	ATGGTCGAAGTAGGCAAAATC	63
ath-miR5012	11	13	8.3281	8.4824	8.3281	8.4824	0.0264851	1	1	21	TTTTACTGCTACTTGTGTTCC	24
ath-miR5020b	2	7	1.5142	4.5674	1.5142	4.5674	1.59282	0.179786	0.35715	21	ATGGCATGAAAGAAGGTGAGA	9
ath-miR5020c	0	3	0.01	1.9575	0.01	1.9575	7.61287	0.250037	0.432616	21	TGGCATGGAAGAAGGTGAGAC	3
ath-miR5023	7	11	5.2997	7.1774	5.2997	7.1774	0.437551	0.814613	0.931437	21	ATTGGTAGTGGATAAGGGGGC	18
ath-miR5024-3p	159	291	120.379	189.874	120.379	189.874	0.657459	1.56135e-06	1.02355e-05	21	CCGTATCTTGGCCTTGTCATT	450
ath-miR5024-5p	1	1	0.7571	0.6525	0.7571	0.6525	-0.214506	1	1	22	ATGACAAGGCCAAGATATAACA	2
ath-miR5026	485	1027	367.194	670.106	367.194	670.106	0.867845	5.4349e-29	1.03438e-27	21	ACTCATAAGATCGTGACACGT	1512
ath-miR5028	8	15	6.0568	9.7873	6.0568	9.7873	0.692355	0.405145	0.619264	21	AATTGGGTTTATGCTAGAGTT	23
ath-miR5595a	65	79	49.2116	51.5466	49.2116	51.5466	0.0668788	0.739036	0.863428	21	ACATATGATCTGCATCTTTGC	144
ath-miR5629	1	2	0.7571	1.305	0.7571	1.305	0.785494	1	1	22	TTAGGGTAGTTAACGGAAGTTA	3
ath-miR5633	2	0	1.5142	0.01	1.5142	0.01	-7.24241	0.500025	0.654135	21	TATGATCATCAGAAAACAGTG	2
ath-miR5634	6	0	4.5426	0.01	4.5426	0.01	-8.82737	0.0312734	0.0922566	21	AGGGACTTTGTGAATTTAGGG	6
ath-miR5637	6	4	4.5426	2.61	4.5426	2.61	-0.799468	0.753968	0.875671	21	AATGCGCAACTCTATATTTCC	10
ath-miR5638a	0	2	0.01	1.305	0.01	1.305	7.02791	0.500025	0.654135	21	ATACCAAAACTCTCTCACTTT	2
ath-miR5638b	4	11	3.0284	7.1774	3.0284	7.1774	1.24491	0.179718	0.35715	21	ACAGTGGTCATCTGGTGGGCT	15
ath-miR5642a	420	450	317.983	293.62	317.983	293.62	-0.114999	0.387913	0.597569	20	TCTCGCGCTTGTACGGCTTT	870
ath-miR5642b	420	450	317.983	293.62	317.983	293.62	-0.114999	0.387913	0.597569	20	TCTCGCGCTTGTACGGCTTT	870
ath-miR5643a	46	71	34.8267	46.3267	34.8267	46.3267	0.41165	0.115131	0.270415	21	AGGCTTTTAAGATCTGGTTGC	117
ath-miR5643b	46	71	34.8267	46.3267	34.8267	46.3267	0.41165	0.115131	0.270415	21	AGGCTTTTAAGATCTGGTTGC	117
ath-miR5644	3	1	2.2713	0.6525	2.2713	0.6525	-1.79947	0.625037	0.767009	20	GTGGGTTGCGGATAACGGTA	4
ath-miR5645a	0	6	0.01	3.9149	0.01	3.9149	8.61283	0.0312734	0.0922566	20	ATTTGAGTCATGTCGTTAAG	6
ath-miR5645b	0	6	0.01	3.9149	0.01	3.9149	8.61283	0.0312734	0.0922566	20	ATTTGAGTCATGTCGTTAAG	6
ath-miR5645d	0	6	0.01	3.9149	0.01	3.9149	8.61283	0.0312734	0.0922566	20	ATTTGAGTCATGTCGTTAAG	6
ath-miR5645e	0	6	0.01	3.9149	0.01	3.9149	8.61283	0.0312734	0.0922566	20	ATTTGAGTCATGTCGTTAAG	6
ath-miR5645f	0	6	0.01	3.9149	0.01	3.9149	8.61283	0.0312734	0.0922566	20	ATTTGAGTCATGTCGTTAAG	6
ath-miR5650	43	98	32.5554	63.9439	32.5554	63.9439	0.97391	0.000132522	0.000679894	21	TTGTTTTGGATCTTAGATACA	141
ath-miR5651	64	62	48.4545	40.4543	48.4545	40.4543	-0.260338	0.424249	0.643463	21	TTGTGCGGTTCAAATAGTAAC	126
ath-miR5652	7	13	5.2997	8.4824	5.2997	8.4824	0.678562	0.503661	0.655982	21	TTGAATGTGAATGAATCGGGC	20
ath-miR5653	70	53	52.9971	34.5819	52.9971	34.5819	-0.615896	0.0305523	0.0922566	24	TGGGTTGAGTTGAGTTGAGTTGGC	123
ath-miR5654-3p	131	227	99.1803	148.115	99.1803	148.115	0.578591	0.000144478	0.000734846	23	TGGAAGATGCTTTGGGATTTATT	358
ath-miR5654-5p	25	40	18.9275	26.0995	18.9275	26.0995	0.463538	0.215284	0.4192	20	ATAAATCCCAACATCTTCCA	65
ath-miR5656	7	7	5.2997	4.5674	5.2997	4.5674	-0.214538	1	1	21	ACTGAAGTAGAGATTGGGTTT	14
ath-miR5659	13	6	9.8423	3.9149	9.8423	3.9149	-1.33002	0.115499	0.270415	23	CGATGAAGGTCTTTGGAACGGTA	19
ath-miR5663-5p	4	14	3.0284	9.1348	3.0284	9.1348	1.59282	0.0491362	0.137395	21	AGCTAAGGATTTGCATTCTCA	18
ath-miR5665	0	9	0.01	5.8724	0.01	5.8724	9.19781	0.00391328	0.0153923	21	TTGGTGGACAAGATCTGGGAT	9
ath-miR5995b	65	79	49.2116	51.5466	49.2116	51.5466	0.0668788	0.739036	0.863428	21	ACATATGATCTGCATCTTTGC	144
ath-miR5996	72	194	54.5113	126.583	54.5113	126.583	1.21545	6.3391e-11	5.75395e-10	22	TGACATCCAGATAGAAGCTTTG	266
ath-miR771	17	0	12.8707	0.01	12.8707	0.01	-10.3299	7.68793e-06	4.62845e-05	22	TGAGCCTCTGTGGTAGCCCTCA	17
ath-miR773a	877	1101	663.978	718.39	663.978	718.39	0.113632	0.0406811	0.115951	21	TTTGCTTCCAGCTTTTGTCTC	1978
ath-miR773b-3p	2	3	1.5142	1.9575	1.5142	1.9575	0.370457	1	1	21	TTTGATTCCAGCTTTTGTCTC	5
ath-miR775	901	919	682.148	599.637	682.148	599.637	-0.185996	0.0262708	0.0820093	20	TTCGATGTCTAGCAGTGCCA	1820
ath-miR777	4	0	3.0284	0.01	3.0284	0.01	-8.24241	0.125037	0.273292	22	TACGCATTGAGTTTCGTTGCTT	4
ath-miR778	1	3	0.7571	1.9575	0.7571	1.9575	1.37046	0.625037	0.767009	21	TGGCTTGGTTTATGTACACCG	4
ath-miR779.1	2	3	1.5142	1.9575	1.5142	1.9575	0.370457	1	1	21	TTCTGCTATGTTGCTGCTCAT	5
ath-miR780.1	1	2	0.7571	1.305	0.7571	1.305	0.785494	1	1	21	TCTAGCAGCTGTTGAGCAGGT	3
ath-miR780.2	3	4	2.2713	2.61	2.2713	2.61	0.200532	1	1	21	TTCTTCGTGAATATCTGGCAT	7
ath-miR781a	4	1	3.0284	0.6525	3.0284	0.6525	-2.21451	0.375062	0.585415	21	TTAGAGTTTTCTGGATACTTA	5
ath-miR781b	4	1	3.0284	0.6525	3.0284	0.6525	-2.21451	0.375062	0.585415	21	TTAGAGTTTTCTGGATACTTA	5
ath-miR8165	2	7	1.5142	4.5674	1.5142	4.5674	1.59282	0.179786	0.35715	21	AATGGAGGCAAGTGTGAAGGA	9
ath-miR8167a	1	6	0.7571	3.9149	0.7571	3.9149	2.37042	0.125066	0.273292	22	AGATGTGGAGATCGTGGGGATG	7
ath-miR8167b	1	6	0.7571	3.9149	0.7571	3.9149	2.37042	0.125066	0.273292	22	AGATGTGGAGATCGTGGGGATG	7
ath-miR8167c	1	6	0.7571	3.9149	0.7571	3.9149	2.37042	0.125066	0.273292	22	AGATGTGGAGATCGTGGGGATG	7
ath-miR8167d	1	6	0.7571	3.9149	0.7571	3.9149	2.37042	0.125066	0.273292	22	AGATGTGGAGATCGTGGGGATG	7
ath-miR8167e	1	6	0.7571	3.9149	0.7571	3.9149	2.37042	0.125066	0.273292	22	AGATGTGGAGATCGTGGGGATG	7
ath-miR8167f	1	6	0.7571	3.9149	0.7571	3.9149	2.37042	0.125066	0.273292	22	AGATGTGGAGATCGTGGGGATG	7
ath-miR8169	0	4	0.01	2.61	0.01	2.61	8.02791	0.125037	0.273292	21	ATAGACAGAGTCACTCACAGA	4
ath-miR8171	2	2	1.5142	1.305	1.5142	1.305	-0.214506	1	1	21	ATAGGTGGGCCAGTGGTAGGA	4
ath-miR8172	9	3	6.8139	1.9575	6.8139	1.9575	-1.79947	0.146117	0.310104	21	ATGGATCATCTAGATGGAGAT	12
ath-miR8173	4	4	3.0284	2.61	3.0284	2.61	-0.214506	1	1	21	ATGTGCTGATTCGAGGTGGGA	8
ath-miR8175	34	14	25.7414	9.1348	25.7414	9.1348	-1.49465	0.00142124	0.00616567	20	GATCCCCGGCAACGGCGCCA	48
ath-miR8176	10	0	7.571	0.01	7.571	0.01	-9.56434	0.00195752	0.00830891	21	GGCCGGTGGTCGCGAGAGGGA	10
ath-miR8179	27	23	20.4417	15.0072	20.4417	15.0072	-0.44586	0.322843	0.529103	21	TGACTGCATTAACTTGATCGT	50
ath-miR8180	4	7	3.0284	4.5674	3.0284	4.5674	0.592817	0.548941	0.69767	19	TGCGGTGCGGGAGAAGTGC	11
ath-miR8181	4	1	3.0284	0.6525	3.0284	0.6525	-2.21451	0.375062	0.585415	20	TGGGGGTGGGGGGGTGACAG	5
ath-miR8182	4	20	3.0284	13.0498	3.0284	13.0498	2.1074	0.00261354	0.0107083	22	TTGTGTTGCGTTTCTGTTGATT	24
ath-miR8183	19	23	14.3849	15.0072	14.3849	15.0072	0.0610996	0.877743	0.993989	21	TTTAGTTGACGGAATTGTGGC	42
ath-miR822-3p	1471	1023	1113.7	667.496	1113.7	667.496	-0.738525	3.69015e-31	8.70875e-30	21	TGTGCAAATGCTTTCTACAGG	2494
ath-miR822-5p	292	168	221.074	109.618	221.074	109.618	-1.01204	1.35788e-12	1.33525e-11	21	TGCGGGAAGCATTTGCACATG	460
ath-miR823	482	521	364.923	339.947	364.923	339.947	-0.102284	0.440896	0.654135	21	TGGGTGGTGATCATATAAGAT	1003
ath-miR824-3p	13	6	9.8423	3.9149	9.8423	3.9149	-1.33002	0.115499	0.270415	21	CCTTCTCATCGATGGTCTAGA	19
ath-miR824-5p	6	15	4.5426	9.7873	4.5426	9.7873	1.10739	0.18948	0.37389	21	TAGACCATTTGTGAGAAGGGA	21
ath-miR825	134	154	101.452	100.483	101.452	100.483	-0.0138373	1	1	21	TTCTCAAGAAGGTGCATGAAC	288
ath-miR826a	0	2	0.01	1.305	0.01	1.305	7.02791	0.500025	0.654135	21	TAGTCCGGTTTTGGATACGTG	2
ath-miR827	738	473	558.741	308.627	558.741	308.627	-0.856314	1.08202e-21	1.6369e-20	21	TTAGATGACCATCAACAAACT	1211
ath-miR828	0	2	0.01	1.305	0.01	1.305	7.02791	0.500025	0.654135	22	TCTTGCTTAAATGAGTATTCCA	2
ath-miR829-3p.1	8	3	6.0568	1.9575	6.0568	1.9575	-1.62954	0.226691	0.432616	24	AGCTCTGATACCAAATGATGGAAT	11
ath-miR829-5p	61	122	46.1832	79.6036	46.1832	79.6036	0.785466	0.000354777	0.00172991	21	ACTTTGAAGCTTTGATTTGAA	183
ath-miR830-5p	2	0	1.5142	0.01	1.5142	0.01	-7.24241	0.500025	0.654135	22	TCTTCTCCAAATAGTTTAGGTT	2
ath-miR831-3p	81	179	61.3252	116.795	61.3252	116.795	0.929432	5.76756e-07	3.91134e-06	22	TGATCTCTTCGTACTCTTCTTG	260
ath-miR833a-3p	7	4	5.2997	2.61	5.2997	2.61	-1.02186	0.548941	0.69767	22	TAGACCGATGTCAACAAACAAG	11
ath-miR833a-5p	186	231	140.821	150.725	140.821	150.725	0.0980553	0.409427	0.624191	22	TGTTTGTTGTACTCGGTCTAGT	417
ath-miR833b	0	3	0.01	1.9575	0.01	1.9575	7.61287	0.250037	0.432616	21	TGTTTGTTGACATCGGTCTAG	3
ath-miR837-3p	4	4	3.0284	2.61	3.0284	2.61	-0.214506	1	1	21	AAACGAACAAAAAACTGATGG	8
ath-miR837-5p	79	117	59.811	76.3412	59.811	76.3412	0.352051	0.0869342	0.21558	21	ATCAGTTTCTTGTTCGTTTCA	196
ath-miR838	49	93	37.098	60.6814	37.098	60.6814	0.709913	0.00416028	0.0162554	21	TTTTCTTCTACTTCTTGCACA	142
ath-miR839-5p	16	18	12.1136	11.7448	12.1136	11.7448	-0.0446055	1	1	21	TACCAACCTTTCATCGTTCCC	34
ath-miR840-3p	62	62	46.9403	40.4543	46.9403	40.4543	-0.214534	0.531043	0.68112	21	TTGTTTAGGTCCCTTAGTTTC	124
ath-miR840-5p	8	18	6.0568	11.7448	6.0568	11.7448	0.955394	0.168914	0.350914	22	ACACTGAAGGACCTAAACTAAC	26
ath-miR841a-3p	40	123	30.2841	80.2561	30.2841	80.2561	1.40605	1.29041e-08	1.01512e-07	21	ATTTCTAGTGGGTCGTATTCA	163
ath-miR841a-5p	480	1082	363.409	705.993	363.409	705.993	0.95806	1.5208e-35	3.73864e-34	21	TACGAGCCACTTGAAACTGAA	1562
ath-miR841b-3p	40	137	30.2841	89.3909	30.2841	89.3909	1.56157	5.60501e-11	5.16712e-10	21	CAATTTCTAGTGGGTCGTATT	177
ath-miR841b-5p	231	401	174.89	261.648	174.89	261.648	0.581176	3.48518e-07	2.44792e-06	21	TACGAGCCACTGGAAACTGAA	632
ath-miR842	19	21	14.3849	13.7023	14.3849	13.7023	-0.0701371	1	1	21	TCATGGTCAGATCCGTCATCC	40
ath-miR843	576	1010	436.09	659.013	436.09	659.013	0.595681	7.00273e-16	8.26323e-15	21	TTTAGGTCGAGCTTCATTGGA	1586
ath-miR844-3p	3	3	2.2713	1.9575	2.2713	1.9575	-0.214506	1	1	21	TTATAAGCCATCTTACTAGTT	6
ath-miR845a	8248	14420	6244.57	9408.88	6244.57	9408.88	0.591421	3.16919e-106	1.24655e-104	21	CGGCTCTGATACCAATTGATG	22668
ath-miR845b	64	293	48.4545	191.179	48.4545	191.179	1.98022	1.29181e-29	2.62816e-28	22	TCGCTCTGATACCAAATTGATG	357
ath-miR846-3p	224	359	169.591	234.243	169.591	234.243	0.465951	8.08531e-05	0.000433667	21	TTGAATTGAAGTGCTTGAATT	583
ath-miR846-5p	129	231	97.6661	150.725	97.6661	150.725	0.625987	3.99631e-05	0.000222436	21	CATTCAAGGACTTCTATTCAG	360
ath-miR847	176	212	133.25	138.328	133.25	138.328	0.0539546	0.614686	0.766733	21	TCACTCCTCTTCTTCTTGATG	388
ath-miR848	272	264	205.932	172.257	205.932	172.257	-0.257603	0.0804198	0.201905	22	TGACATGGGACTGCCTAAGCTA	536
ath-miR850	1280	1616	969.09	1054.42	969.09	1054.42	0.121749	0.0100058	0.0359963	22	TAAGATCCGGACTACAACAAAG	2896
ath-miR851-3p	25	9	18.9275	5.8724	18.9275	5.8724	-1.68846	0.00295847	0.0120379	21	TGGGTGGCAAACAAAGACGAC	34
ath-miR851-5p	11	1	8.3281	0.6525	8.3281	0.6525	-3.67394	0.0034275	0.0136637	21	TCTCGGTTCGCGATCCACAAG	12
ath-miR852	55	65	41.6406	42.4118	41.6406	42.4118	0.0264749	0.927532	1	21	AAGATAAGCGCCTTAGTTCTG	120
ath-miR853	6	0	4.5426	0.01	4.5426	0.01	-8.82737	0.0312734	0.0922566	22	TCCCCTCTTTAGCTTGGAGAAG	6
ath-miR857	1	10	0.7571	6.5249	0.7571	6.5249	3.1074	0.0117402	0.0414775	21	TTTTGTATGTTGAAGGTGTAT	11
ath-miR858a	73	65	55.2684	42.4118	55.2684	42.4118	-0.381989	0.176027	0.35715	21	TTTCGTTGTCTGTTCGACCTT	138
ath-miR858b	16	16	12.1136	10.4398	12.1136	10.4398	-0.214534	0.860162	0.977833	21	TTCGTTGTCTGTTCGACCTTG	32
ath-miR859	4	5	3.0284	3.2624	3.0284	3.2624	0.107378	1	1	21	TCTCTCTGTTGTGAAGTCAAA	9
ath-miR861-3p	38	31	28.7699	20.2271	28.7699	20.2271	-0.508271	0.229203	0.432616	21	GATGGATATGTCTTCAAGGAC	69
ath-miR862-3p	12	11	9.0852	7.1774	9.0852	7.1774	-0.340057	0.677817	0.816147	21	ATATGCTGGATCTACTTGAAG	23
ath-miR862-5p	11	24	8.3281	15.6597	8.3281	15.6597	0.910997	0.0898104	0.221708	21	TCCAATAGGTCGAGCATGTGC	35
ath-miR863-5p	286	442	216.531	288.4	216.531	288.4	0.413497	7.71625e-05	0.000421536	21	TTATGTCTTGTTGATCTCAAT	728
ath-miR866-3p	88	274	66.6249	178.782	66.6249	178.782	1.42407	3.83162e-18	5.02368e-17	20	ACAAAATCCGTCTTTGAAGA	362
ath-miR866-5p	3	0	2.2713	0.01	2.2713	0.01	-7.82737	0.250037	0.432616	21	TCAAGGAACGGATTTTGTTAA	3
ath-miR869.2	419	355	317.226	231.633	317.226	231.633	-0.453665	6.69468e-05	0.000369146	21	TCTGGTGTTGAGATAGTTGAC	774
ath-miR870-3p	1	2	0.7571	1.305	0.7571	1.305	0.785494	1	1	21	TAATTTGGTGTTTCTTCGATC	3
miR10186-z	8	0	6.0568	0.01	6.0568	0.01	-9.24241	0.00782344	0.0286698	18	ATTAAAATGAGAACTTTG	8
miR10420-z	0	4	0.01	2.61	0.01	2.61	8.02791	0.125037	0.273292	18	CTTGAACCACCATTTTTT	4
miR10529-z	2	0	1.5142	0.01	1.5142	0.01	-7.24241	0.500025	0.654135	18	AAGACTTGCTCAGGTGGT	2
miR11090-y	2	0	1.5142	0.01	1.5142	0.01	-7.24241	0.500025	0.654135	18	CGTCGATATCTCTTATTG	2
miR11117-y	2	0	1.5142	0.01	1.5142	0.01	-7.24241	0.500025	0.654135	19	GGAGGATGAGGATGAAGAT	2
miR11136-x	3	3	2.2713	1.9575	2.2713	1.9575	-0.214506	1	1	19	TGGATCTTGATAATCTTTG	6
miR11488-z	2	0	1.5142	0.01	1.5142	0.01	-7.24241	0.500025	0.654135	18	AGATCCTGAGAATCCTCC	2
miR11534-z	2	0	1.5142	0.01	1.5142	0.01	-7.24241	0.500025	0.654135	20	GGAGAGATAGTTGGAGAGGT	2
miR11602-z	0	4	0.01	2.61	0.01	2.61	8.02791	0.125037	0.273292	20	TAACGGAACGCTATTGGATC	4
miR11604-z	3	0	2.2713	0.01	2.2713	0.01	-7.82737	0.250037	0.432616	21	CTTCCAGAGAGAGAACGTAGC	3
miR12174-z	0	2	0.01	1.305	0.01	1.305	7.02791	0.500025	0.654135	18	TTCTTGGATTGGTTGAGA	2
miR1511-y	878	523	664.735	341.252	664.735	341.252	-0.961944	1.06097e-30	2.31843e-29	18	AACCTGGCTCTGATACCA	1401
miR1521-z	0	3	0.01	1.9575	0.01	1.9575	7.61287	0.250037	0.432616	23	AAAACTGTCACGTGTCATAATCA	3
miR156-x	328	332	248.329	216.626	248.329	216.626	-0.197047	0.156417	0.329594	22	TGACAGAAGAGAGTGAGCTTTT	660
miR156-y	144	194	109.023	126.583	109.023	126.583	0.215454	0.143967	0.308097	22	CGTGCTCACTGCTCTTTCTGTC	338
miR156-z	696	878	526.943	572.885	526.943	572.885	0.120599	0.0546709	0.148644	23	TGACAGAAGAGAGTGAGCACTTT	1574
miR157-x	43	59	32.5554	38.4968	32.5554	38.4968	0.241842	0.427327	0.64647	23	TTGACAGAAGATAGAGAGCACTT	102
miR157-y	43	74	32.5554	48.2842	32.5554	48.2842	0.568654	0.032772	0.0957201	22	TCTCTAGCCTTCTGTCATCACC	117
miR158-y	1919	2430	1452.88	1585.55	1452.88	1585.55	0.126068	0.00159211	0.00685654	22	TCCCAAATGTAGACAAAGCTTT	4349
miR158-z	8	31	6.0568	20.2271	6.0568	20.2271	1.73966	0.00167444	0.00715884	23	TCCCCAAATGTAGACAAAGCTTT	39
miR159-x	181	215	137.035	140.285	137.035	140.285	0.0338121	0.690237	0.825158	21	TAGCTTCCGACTCATTCATTT	396
miR159-y	995	1494	753.316	974.818	753.316	974.818	0.371878	1.23904e-10	1.10763e-09	23	TTTGGATTGAAGGGAGCTCTTTC	2489
miR159-z	238	332	180.19	216.626	180.19	216.626	0.265688	0.0203021	0.0665456	23	TTTGGATTGAAGGGAGCTCTATT	570
miR160-x	176	215	133.25	140.285	133.25	140.285	0.0742263	0.514484	0.667134	21	TGCCTGGCTCCCTGTATTTTT	391
miR160-y	24	37	18.1704	24.1421	18.1704	24.1421	0.409961	0.306416	0.507183	22	CGTACAGAGTAGTCAAGCATGA	61
miR160-z	7	10	5.2997	6.5249	5.2997	6.5249	0.300045	1	1	22	TGCCTGGCTCCCTGTATTTCTC	17
miR161-x	497	520	376.279	339.294	376.279	339.294	-0.149268	0.198853	0.391078	22	CTGAAAGTGACTACATCGGGGT	1017
miR161-y	8	9	6.0568	5.8724	6.0568	5.8724	-0.0446055	1	1	20	TCACTTTCACTGCATTAATC	17
miR161-z	4	8	3.0284	5.2199	3.0284	5.2199	0.785466	0.38784	0.597569	23	TGAAAGTGACTACATCGGGGTAG	12
miR162-x	0	5	0.01	3.2624	0.01	3.2624	8.34979	0.0625313	0.165441	22	TGGAGGCAGCGGCTCATCGATC	5
miR162-y	161	221	121.893	144.2	121.893	144.2	0.242452	0.0751542	0.192156	22	CTCGATAAACCTCTGCATCCAG	382
miR162-z	217	399	164.291	260.343	164.291	260.343	0.66416	1.61116e-08	1.25077e-07	23	TCGATAAACCTCTGCATCCAGTT	616
miR163-y	7	2	5.2997	1.305	5.2997	1.305	-2.02186	0.179786	0.35715	19	TTGAAGAGGACTTGGAATA	9
miR163-z	3	14	2.2713	9.1348	2.2713	9.1348	2.00785	0.0213208	0.0689888	21	TTGAAGAGGACTTGGAATTTT	17
miR164-x	22	34	16.6562	22.1846	16.6562	22.1846	0.413499	0.350358	0.563246	22	TGGAGAAGCAGGGCACGTTTTT	56
miR165-x	85	270	64.3536	176.172	64.3536	176.172	1.45289	1.86067e-18	2.49498e-17	21	GGAATGTTGTTTGGATCGAGG	355
miR165-y	47	84	35.5838	54.809	35.5838	54.809	0.623192	0.0179084	0.0590277	19	TCGGACCAGGCTTCATCTT	131
miR165-z	11	16	8.3281	10.4398	8.3281	10.4398	0.326035	0.701302	0.83421	23	TCGGACCAGGCTTCATCCCCCTT	27
miR166-x	50	78	37.8551	50.8941	37.8551	50.8941	0.427011	0.110976	0.267249	22	GACTGTTGTCTGGCTCGAGGAT	128
miR166-y	432	624	327.068	407.153	327.068	407.153	0.315981	0.000212119	0.00106966	21	TCGGACCAGGCTTCATTTTTT	1056
miR166-z	518	649	392.178	423.465	392.178	423.465	0.110733	0.123684	0.273292	20	TCGGACCAGGCTTCATTTTT	1167
miR167-x	65	55	49.2116	35.8869	49.2116	35.8869	-0.455541	0.121439	0.273292	23	TAAGCTGCCAGCATGATCTTGTT	120
miR167-y	61	77	46.1832	50.2416	46.1832	50.2416	0.121514	0.609609	0.762011	21	AGGTCATCCTGCAGCTTCAGT	138
miR167-z	10	23	7.571	15.0072	7.571	15.0072	0.987099	0.0803912	0.201905	23	TGAAGCTGCCAGCATGATCTTTT	33
miR168-x	16	36	12.1136	23.4896	12.1136	23.4896	0.955394	0.0242716	0.0769904	21	TAGCTTGGTGCAGGTCGGGAA	52
miR168-y	735	1062	556.47	692.943	556.47	692.943	0.316434	1.85823e-06	1.20479e-05	21	TCCCGCCTTGCATCAACTGTT	1797
miR168-z	2	0	1.5142	0.01	1.5142	0.01	-7.24241	0.500025	0.654135	20	TCGCTTGGTGCAGGTCGTTT	2
miR169-x	4	3	3.0284	1.9575	3.0284	1.9575	-0.629543	1	1	21	CAGCCAATGATGACTTGCCGA	7
miR169-y	15	30	11.3565	19.5747	11.3565	19.5747	0.785472	0.0965065	0.236261	22	GCAAGTTGACCTTGGCTCTGTT	45
miR169-z	0	3	0.01	1.9575	0.01	1.9575	7.61287	0.250037	0.432616	20	CAGCCAAGGATGACTTTCTT	3
miR170-x	35	16	26.4985	10.4398	26.4985	10.4398	-1.34382	0.00322405	0.0129401	21	CATTGGCCTGGTTCACTCAGA	51
miR171-x	35	16	26.4985	10.4398	26.4985	10.4398	-1.34382	0.00322405	0.0129401	21	CATTGGCCTGGTTCACTCAGA	51
miR171-y	22	24	16.6562	15.6597	16.6562	15.6597	-0.0890027	1	1	20	TTGAGCCGTGCCAATATTTT	46
miR171-z	38	49	28.7699	31.9719	28.7699	31.9719	0.152244	0.668964	0.808788	22	TTGAGCCGTGCCAATATCACTT	87
miR172-z	3	5	2.2713	3.2624	2.2713	3.2624	0.522415	0.726617	0.852294	21	TGCAGCATCATCAAGATTCCC	8
miR173-x	6	12	4.5426	7.8299	4.5426	7.8299	0.785476	0.332514	0.540449	21	TTCGCTTGCAGAGAGAAATCT	18
miR173-y	5	0	3.7855	0.01	3.7855	0.01	-8.56434	0.0625313	0.165441	19	TGATTCTCTGTGTAAGCTT	5
miR1857-x	0	2	0.01	1.305	0.01	1.305	7.02791	0.500025	0.654135	20	GTTTTTTTGCAGCATGGGGT	2
miR1863-z	0	5	0.01	3.2624	0.01	3.2624	8.34979	0.0625313	0.165441	21	ATAGCTCTGATACCATATTAG	5
miR1882-y	5	2	3.7855	1.305	3.7855	1.305	-1.53643	0.453207	0.654135	18	AATGATCCAGGACGTAAT	7
miR2654-z	0	3	0.01	1.9575	0.01	1.9575	7.61287	0.250037	0.432616	18	ATTCAGGGCCAAAATGTG	3
miR2916-z	483	157	365.68	102.441	365.68	102.441	-1.83579	5.78147e-48	1.70553e-46	19	TTGGGGCTCGAAGACGATC	640
miR2938-z	0	3	0.01	1.9575	0.01	1.9575	7.61287	0.250037	0.432616	20	TTGATCTTCTGAGAAGGTTC	3
miR2950-x	0	2	0.01	1.305	0.01	1.305	7.02791	0.500025	0.654135	19	TTCCATCTCTTGCACACTG	2
miR319-x	86	115	65.1107	75.0362	65.1107	75.0362	0.204692	0.291222	0.489518	21	AGAGCTTTCTTCGGTCCACTC	201
miR319-y	769	1211	582.211	790.164	582.211	790.164	0.440609	1.24561e-11	1.18534e-10	23	TTTGGATTGAAGGGAGCTCTTTC	1980
miR319-z	148	294	112.051	191.832	112.051	191.832	0.775685	3.35034e-08	2.50215e-07	23	CTTGGACTGAAGGGAGCTCCCTC	442
miR3630-y	0	2	0.01	1.305	0.01	1.305	7.02791	0.500025	0.654135	20	TAGGAATCTCTCTGATGCAC	2
miR3701-z	2	0	1.5142	0.01	1.5142	0.01	-7.24241	0.500025	0.654135	18	GGGTCGGACTTGGGTAGC	2
miR384-x	3	3	2.2713	1.9575	2.2713	1.9575	-0.214506	1	1	20	GTGGCATTCTGTCCACCTCC	6
miR390-x	12	6	9.0852	3.9149	9.0852	3.9149	-1.21454	0.16727	0.349963	22	AAGCTCAGGAGGGATAGCGCCT	18
miR390-y	12	6	9.0852	3.9149	9.0852	3.9149	-1.21454	0.16727	0.349963	21	CGCTATCCATCATGAGTTTCA	18
miR3932-x	83	107	62.8394	69.8163	62.8394	69.8163	0.151894	0.469174	0.654135	23	TTTGACGTGCTCGATCTGCTCTA	190
miR393-x	6	8	4.5426	5.2199	4.5426	5.2199	0.200504	0.790601	0.909268	22	TCCAAAGGGATCGCATTGATTT	14
miR393-y	18	23	13.6278	15.0072	13.6278	15.0072	0.139102	0.755473	0.875696	23	ATCATGCGATCTCTTTGGATTCT	41
miR393-z	2	0	1.5142	0.01	1.5142	0.01	-7.24241	0.500025	0.654135	21	TCCAAAGGGATCGCATTGATT	2
miR3947-x	4	0	3.0284	0.01	3.0284	0.01	-8.24241	0.125037	0.273292	18	TTCAGTAGACGACGACAG	4
miR394-x	5	3	3.7855	1.9575	3.7855	1.9575	-0.951472	0.726617	0.852294	20	GTGGCATTCTGTCCACCTCC	8
miR394-z	4	3	3.0284	1.9575	3.0284	1.9575	-0.629543	1	1	20	TCTTTGGCATTCTGTCCACC	7
miR395-x	7	0	5.2997	0.01	5.2997	0.01	-9.04977	0.0156414	0.0527339	21	GTTCCTCTGAGCACTTCATTG	7
miR395-y	5	3	3.7855	1.9575	3.7855	1.9575	-0.951472	0.726617	0.852294	21	CGGAAGTGTTTGGGGGAACTC	8
miR396-x	88	93	66.6249	60.6814	66.6249	60.6814	-0.134807	0.657185	0.799462	23	TTCCACAGCTTTCTTGAACTTTA	181
miR396-y	9	7	6.8139	4.5674	6.8139	4.5674	-0.577108	0.629207	0.767009	21	GGTCAATAAAGCTGTGGGAAG	16
miR396-z	72	125	54.5113	81.5611	54.5113	81.5611	0.581326	0.00424201	0.0164657	23	TTCCACAGCTTTCTTGAACTTTT	197
miR397-x	7	5	5.2997	3.2624	5.2997	3.2624	-0.699977	0.774482	0.892469	20	TCATTGAGTGCAGCGTTTTT	12
miR397-z	1	1	0.7571	0.6525	0.7571	0.6525	-0.214506	1	1	20	TCATTGAGTGCAGCGTTTTC	2
miR398-x	9	4	6.8139	2.61	6.8139	2.61	-1.38443	0.179718	0.35715	18	GGGGACGGACTGGGAACT	13
miR398-y	73	138	55.2684	90.0434	55.2684	90.0434	0.704166	0.000547964	0.00252577	22	CTGTGTTCTCAGGTCACCCCTG	211
miR398-z	16	10	12.1136	6.5249	12.1136	6.5249	-0.8926	0.168914	0.350914	21	CGTGTTCTCAGGTCGCCCCTG	26
miR399-x	24	21	18.1704	13.7023	18.1704	13.7023	-0.407172	0.461908	0.654135	22	GGGTAAGATCTCTATTGGCAGG	45
miR399-y	6	0	4.5426	0.01	4.5426	0.01	-8.82737	0.0312734	0.0922566	21	TGCCAAAGGAGAGTTGCCCCG	6
miR399-z	0	2	0.01	1.305	0.01	1.305	7.02791	0.500025	0.654135	24	CTTGCCAAAGGAGAGTTGCCCTGC	2
miR402-z	12	19	9.0852	12.3973	9.0852	12.3973	0.448436	0.473475	0.654135	19	TTCGAGGCCTATTAAATTT	31
miR403-x	4	0	3.0284	0.01	3.0284	0.01	-8.24241	0.125037	0.273292	20	TGTTTTGTGCTTGAATCTAT	4
miR403-y	49	64	37.098	41.7593	37.098	41.7593	0.170756	0.509699	0.662384	23	TTAGATTCACGCACAAACTCGCT	113
miR403-z	16	11	12.1136	7.1774	12.1136	7.1774	-0.755094	0.248109	0.432616	24	TTAGATTCACGCACAAACTCGTTC	27
miR408-x	13	28	9.8423	18.2697	9.8423	18.2697	0.892386	0.0809923	0.202481	23	ACAGGGAACAAGCAGAGCATGTT	41
miR408-y	302	746	228.645	486.756	228.645	486.756	1.09009	7.74213e-31	1.75687e-29	22	TGCACTGCCTCTTCCCTGGCTT	1048
miR408-z	43	139	32.5554	90.6959	32.5554	90.6959	1.47814	1.84837e-10	1.62767e-09	23	TGCACTGCCTCTTCCCTGTTTTC	182
miR4221-z	0	3	0.01	1.9575	0.01	1.9575	7.61287	0.250037	0.432616	19	TTTTCCTCTCTTGAATTCT	3
miR4228-y	0	2	0.01	1.305	0.01	1.305	7.02791	0.500025	0.654135	23	TCGGATGCGAAACGGTGGTGTTT	2
miR4370-z	3	4	2.2713	2.61	2.2713	2.61	0.200532	1	1	19	CTCTTCCGATCTTGCGTAG	7
miR4371-z	0	3	0.01	1.9575	0.01	1.9575	7.61287	0.250037	0.432616	21	TGATGACGTGGAAGACGGAGC	3
miR4393-z	0	3	0.01	1.9575	0.01	1.9575	7.61287	0.250037	0.432616	18	AAAAGGACGGTGGAAAAG	3
miR4405-z	3	4	2.2713	2.61	2.2713	2.61	0.200532	1	1	18	AAGACGGTTATCTCAGAC	7
miR447-y	13	7	9.8423	4.5674	9.8423	4.5674	-1.10762	0.115499	0.270415	22	TTGGGGACGAGATGTTTTGTTA	20
miR472-x	0	4	0.01	2.61	0.01	2.61	8.02791	0.125037	0.273292	20	ATGGTCGAAGTAGGCAAAAA	4
miR472-y	15	16	11.3565	10.4398	11.3565	10.4398	-0.121424	1	1	22	TTGTTCCTACTCCGCCCATACC	31
miR474-z	4	0	3.0284	0.01	3.0284	0.01	-8.24241	0.125037	0.273292	18	TGTTGAGTTTGGCTGGGG	4
miR4995-z	2	0	1.5142	0.01	1.5142	0.01	-7.24241	0.500025	0.654135	18	CATTGGCTTGGTTAAGGG	2
miR5012-z	0	3	0.01	1.9575	0.01	1.9575	7.61287	0.250037	0.432616	22	TTTTACTGCTACTTGTGTTCTC	3
miR5020-z	0	12	0.01	7.8299	0.01	7.8299	9.61285	0.00097925	0.00435828	22	TGGCATGGAAGAAAGTGAGATT	12
miR5024-x	3	0	2.2713	0.01	2.2713	0.01	-7.82737	0.250037	0.432616	21	TGACAAGGCCAAGATATAACT	3
miR5024-y	1	10	0.7571	6.5249	0.7571	6.5249	3.1074	0.0117402	0.0414775	21	CCGTATCTTGGCATTGTCATT	11
miR5026-z	157	235	118.865	153.335	118.865	153.335	0.367362	0.00893225	0.0324218	24	TAACTCATAGGATCGTGTCACGTG	392
miR5028-z	0	2	0.01	1.305	0.01	1.305	7.02791	0.500025	0.654135	22	AATTGGGTTTATGCTAGAGTTC	2
miR5041-y	2	0	1.5142	0.01	1.5142	0.01	-7.24241	0.500025	0.654135	18	GAGGAAGATGAAGATGAA	2
miR5054-z	74	39	56.0255	25.4471	56.0255	25.4471	-1.13858	0.000108964	0.000568926	19	TTCCCCACAGACGGCGCCA	113
miR5059-z	57	21	43.1548	13.7023	43.1548	13.7023	-1.6551	4.37252e-06	2.80412e-05	18	TCCTGGGCAGCACCACCA	78
miR5072-z	51	39	38.6122	25.4471	38.6122	25.4471	-0.601556	0.0731912	0.188651	19	TTCCCCAGCAGAGTCGCCA	90
miR5077-z	39	33	29.527	21.5321	29.527	21.5321	-0.455546	0.289653	0.488271	21	TTCTTCACGTCGGGTTCACCA	72
miR5079-z	3	1	2.2713	0.6525	2.2713	0.6525	-1.79947	0.625037	0.767009	18	TGGATCTGGTATTTTGCT	4
miR5139-z	1492	1237	1129.6	807.128	1129.6	807.128	-0.484936	8.38778e-15	9.5169e-14	18	AACCTGGCTCTGATACCA	2729
miR5168-y	6	14	4.5426	9.1348	4.5426	9.1348	1.00785	0.263416	0.453106	19	TCGGACCAGGCTTCAATTT	20
miR5174-x	27	22	20.4417	14.3547	20.4417	14.3547	-0.509992	0.253452	0.437241	24	ATACTCCCTCTGTCCCATAAAGAT	49
miR5266-z	2	0	1.5142	0.01	1.5142	0.01	-7.24241	0.500025	0.654135	18	GCTGGGGGACGGACTGGG	2
miR5287-z	0	4	0.01	2.61	0.01	2.61	8.02791	0.125037	0.273292	18	ACTAGTGATCGGACGGTG	4
miR5368-z	58	19	43.9119	12.3973	43.9119	12.3973	-1.82459	5.94148e-07	3.98349e-06	21	ATGGACAGTCTCAGGTAGACA	77
miR5380-z	2	0	1.5142	0.01	1.5142	0.01	-7.24241	0.500025	0.654135	19	ACAATGAATGATGACGATG	2
miR5636-z	2	0	1.5142	0.01	1.5142	0.01	-7.24241	0.500025	0.654135	21	TATTTGCAGAGCTTGACGGCG	2
miR5642-z	9	1	6.8139	0.6525	6.8139	0.6525	-3.38443	0.0215151	0.0689888	21	GCTCGCGCTTGTACGGCTTTG	10
miR5643-z	8	34	6.0568	22.1846	6.0568	22.1846	1.87293	0.00043649	0.0021109	21	AGGCTTACAAGATCTGGTTGC	42
miR5650-z	1	7	0.7571	4.5674	0.7571	4.5674	2.59282	0.0703672	0.182893	22	TGTTTTGGATCTTAGATACACT	8
miR5653-z	55	104	41.6406	67.8588	41.6406	67.8588	0.704545	0.00241003	0.0100135	24	ATGGATTGAGTTGAGTTGAGTTGA	159
miR5654-y	2	2	1.5142	1.305	1.5142	1.305	-0.214506	1	1	23	TGGAAGATGCTTTGGGATCTATT	4
miR5658-z	17	9	12.8707	5.8724	12.8707	5.8724	-1.13207	0.0757073	0.192531	20	GATGATGATGATGATGAATT	26
miR5662-z	0	2	0.01	1.305	0.01	1.305	7.02791	0.500025	0.654135	20	ATAGAGGTGTGCATTGGAGA	2
miR5665-z	7	9	5.2997	5.8724	5.2997	5.8724	0.14804	1	1	21	AATTGGTGGACAAGATGTAGG	16
miR5754-z	2	0	1.5142	0.01	1.5142	0.01	-7.24241	0.500025	0.654135	19	TGCACTCCTCTTCCCTGGC	2
miR5767-z	3	0	2.2713	0.01	2.2713	0.01	-7.82737	0.250037	0.432616	19	TGGAGGACATCTGAAGGTG	3
miR5812-z	3	0	2.2713	0.01	2.2713	0.01	-7.82737	0.250037	0.432616	19	ACGATTTTACGATTTTGGC	3
miR5996-z	5	3	3.7855	1.9575	3.7855	1.9575	-0.951472	0.726617	0.852294	22	CTGACATCCAGATAGAAGCTTT	8
miR6034-z	3	0	2.2713	0.01	2.2713	0.01	-7.82737	0.250037	0.432616	20	GATGTCTATAGCTTTGGAGT	3
miR6162-z	2	0	1.5142	0.01	1.5142	0.01	-7.24241	0.500025	0.654135	18	AATGGTTGCCACTGGATT	2
miR6173-z	1	1	0.7571	0.6525	0.7571	0.6525	-0.214506	1	1	22	CGAGCCGTAAACGATGGATACT	2
miR6178-z	0	2	0.01	1.305	0.01	1.305	7.02791	0.500025	0.654135	20	CATAACTGGGCGGTTGCACT	2
miR6188-z	4	1	3.0284	0.6525	3.0284	0.6525	-2.21451	0.375062	0.585415	18	CCGGTGGATCCATGAACC	5
miR6214-z	3	0	2.2713	0.01	2.2713	0.01	-7.82737	0.250037	0.432616	19	ACGACGAGGACGAGGACGA	3
miR6235-y	3	0	2.2713	0.01	2.2713	0.01	-7.82737	0.250037	0.432616	20	CAGTGTTTTTCTCTTAGAAT	3
miR6286-z	0	2	0.01	1.305	0.01	1.305	7.02791	0.500025	0.654135	19	ATATGAACCAATGGATCGT	2
miR6478-z	222	201	168.077	131.15	168.077	131.15	-0.357898	0.0237833	0.0758495	23	CCGACCTTAACTCAGTTGGTAGA	423
miR6482-z	0	2	0.01	1.305	0.01	1.305	7.02791	0.500025	0.654135	20	CTGGAACTGGAATCAACCCA	2
miR6483-z	5	4	3.7855	2.61	3.7855	2.61	-0.536434	1	1	21	ATTGTAGAAATTTTCGGGATA	9
miR7123-z	2	0	1.5142	0.01	1.5142	0.01	-7.24241	0.500025	0.654135	18	AGCGGGATTTGAAAAAGG	2
miR7518-z	0	2	0.01	1.305	0.01	1.305	7.02791	0.500025	0.654135	20	CCCACTGAGCAAGGCCAGGG	2
miR773-z	20	22	15.142	14.3547	15.142	14.3547	-0.0770326	1	1	21	TTTGCTTCCAGCTTTTGTTTT	42
miR7749-x	0	2	0.01	1.305	0.01	1.305	7.02791	0.500025	0.654135	20	CGAGGGCGGAGATCGAGGCG	2
miR7752-y	3	0	2.2713	0.01	2.2713	0.01	-7.82737	0.250037	0.432616	18	ATGATTGGTTCGAAGAAC	3
miR7754-x	0	2	0.01	1.305	0.01	1.305	7.02791	0.500025	0.654135	18	CTCACGGCTGAGGAACTC	2
miR775-z	69	100	52.24	65.2489	52.24	65.2489	0.320799	0.144127	0.308097	22	TTCGATGTCTAGCAGTGCCTTT	169
miR7767-x	271	284	205.174	185.307	205.174	185.307	-0.146936	0.356982	0.572335	21	CCCCAAGATGAGTGCTCTCCC	555
miR7769-y	0	2	0.01	1.305	0.01	1.305	7.02791	0.500025	0.654135	19	TATGTTGGCAGTGATGGGT	2
miR7782-y	0	2	0.01	1.305	0.01	1.305	7.02791	0.500025	0.654135	18	TGTGCTCTGATACCATGT	2
miR7783-y	0	2	0.01	1.305	0.01	1.305	7.02791	0.500025	0.654135	18	TGTGCTCTGATACCATGT	2
miR7798-z	2	0	1.5142	0.01	1.5142	0.01	-7.24241	0.500025	0.654135	18	AAGGGTGTGTTTGCAAAA	2
miR7984-y	0	3	0.01	1.9575	0.01	1.9575	7.61287	0.250037	0.432616	21	AGATCTTTCATAAAACTTGGT	3
miR8022-z	3	0	2.2713	0.01	2.2713	0.01	-7.82737	0.250037	0.432616	19	TTTAAATGAGAACTTTGAA	3
miR8155-z	1263	896	956.219	584.63	956.219	584.63	-0.709818	4.49006e-25	6.97141e-24	18	AACCTGGCTCTGATACCA	2159
miR8165-z	19	3	14.3849	1.9575	14.3849	1.9575	-2.87747	0.000491667	0.00230931	19	ATGGAGGCAAGTGTGCAGA	22
miR8167-z	3	3	2.2713	1.9575	2.2713	1.9575	-0.214506	1	1	23	GAAATGTGGAGATCGTGGGGATG	6
miR8172-z	49	75	37.098	48.9366	37.098	48.9366	0.399572	0.127684	0.275948	24	AGATGGATCATCTGGATGGAGATG	124
miR8174-z	0	3	0.01	1.9575	0.01	1.9575	7.61287	0.250037	0.432616	21	ATGTTTATAGGGAGGCTAATC	3
miR8175-z	4	1	3.0284	0.6525	3.0284	0.6525	-2.21451	0.375062	0.585415	20	TCTCCCCGGCAACGGCGCCA	5
miR8177-z	2	0	1.5142	0.01	1.5142	0.01	-7.24241	0.500025	0.654135	21	TGTGATGATGTGTTACTTATA	2
miR8180-z	5	4	3.7855	2.61	3.7855	2.61	-0.536434	1	1	20	TTTGCGGTACGGAAGAAGTG	9
miR8183-z	3	0	2.2713	0.01	2.2713	0.01	-7.82737	0.250037	0.432616	18	TTGACGGAATTGTGGCGT	3
miR822-x	5	5	3.7855	3.2624	3.7855	3.2624	-0.21455	1	1	22	TGCGGGAAGCATTTGCACATGC	10
miR822-y	70	59	52.9971	38.4968	52.9971	38.4968	-0.461175	0.113816	0.270415	23	TGTGCAAATGCTTTCTACAGGTT	129
miR823-x	0	3	0.01	1.9575	0.01	1.9575	7.61287	0.250037	0.432616	21	ATCTTGTATGATCACTAACCA	3
miR823-z	12	23	9.0852	15.0072	9.0852	15.0072	0.724065	0.175843	0.35715	23	TGGGTGGTGATCATATAAGATTT	35
miR825-x	1	2	0.7571	1.305	0.7571	1.305	0.785494	1	1	22	TCAAGCACCAGCTCGAAGAAGT	3
miR825-z	4	9	3.0284	5.8724	3.0284	5.8724	0.955394	0.38784	0.597569	22	TTCTCAAGAAGGTGCATGAACT	13
miR827-z	12	10	9.0852	6.5249	9.0852	6.5249	-0.477562	0.523698	0.673163	21	TTAGATGACCATCAACAAGCT	22
miR829-y	0	4	0.01	2.61	0.01	2.61	8.02791	0.125037	0.273292	25	AGCTCTGATACCAAATGATGGAATT	4
miR831-y	3	0	2.2713	0.01	2.2713	0.01	-7.82737	0.250037	0.432616	22	TGATCCCTTCGTACTCTTCTTG	3
miR833-x	5	18	3.7855	11.7448	3.7855	11.7448	1.63347	0.034792	0.100624	22	TTTGTTGTACTCGGTCTAGTTT	23
miR833-z	0	2	0.01	1.305	0.01	1.305	7.02791	0.500025	0.654135	22	TGTTTGTTGACATCGGTCTAAC	2
miR837-x	1	1	0.7571	0.6525	0.7571	0.6525	-0.214506	1	1	21	ATCAGTTTCTTGTTCGTTGCA	2
miR837-y	1	1	0.7571	0.6525	0.7571	0.6525	-0.214506	1	1	18	ACGAACAAGAGACTGCTG	2
miR840-x	11	20	8.3281	13.0498	8.3281	13.0498	0.647968	0.281416	0.481262	21	ACACTGAAGGACCTAAACTTT	31
miR840-y	0	2	0.01	1.305	0.01	1.305	7.02791	0.500025	0.654135	22	TTGTTTAGGTCCCTTAGTTTTT	2
miR841-x	21	18	15.8991	11.7448	15.8991	11.7448	-0.436923	0.522805	0.673163	22	AATACGAGCCACTGGAAACTGC	39
miR842-x	9	17	6.8139	11.0923	6.8139	11.0923	0.703006	0.327256	0.533373	21	ATGACGGATCTGACCATGATG	26
miR842-y	0	3	0.01	1.9575	0.01	1.9575	7.61287	0.250037	0.432616	21	TCATGGTCAGATCCGTCATCT	3
miR843-z	16	17	12.1136	11.0923	12.1136	11.0923	-0.127069	1	1	21	TTTAGGTCGAGCTTCATTGTT	33
miR845-z	29	30	21.9559	19.5747	21.9559	19.5747	-0.165618	0.79514	0.91271	21	CGGCTCTGGTACCAATTGATG	59
miR846-x	12	37	9.0852	24.1421	9.0852	24.1421	1.40996	0.00211339	0.00890643	21	TTCAAGGACTTCTATTCAGAT	49
miR846-y	7	23	5.2997	15.0072	5.2997	15.0072	1.50167	0.0162028	0.0543163	23	TTGAATTGAAGTGCTTGAATTTT	30
miR847-z	0	2	0.01	1.305	0.01	1.305	7.02791	0.500025	0.654135	21	TCACTCCTCTTCTTCTTTATT	2
miR848-z	1	4	0.7571	2.61	0.7571	2.61	1.78549	0.375062	0.585415	21	TGGACATGGGACTGCCTAAGC	5
miR850-z	132	179	99.9374	116.795	99.9374	116.795	0.224887	0.142033	0.305836	24	TAAGATCCGGACTACAACAAAGTT	311
miR851-x	2	0	1.5142	0.01	1.5142	0.01	-7.24241	0.500025	0.654135	21	TCTTTGTTTGCCACCCACACG	2
miR852-y	2	0	1.5142	0.01	1.5142	0.01	-7.24241	0.500025	0.654135	22	AAGATAAGCGCATTAGTTCTGA	2
miR858-x	1	8	0.7571	5.2199	0.7571	5.2199	2.78547	0.0391047	0.111999	21	TTTCGTTGTCTGTTCGACGTT	9
miR859-x	1	3	0.7571	1.9575	0.7571	1.9575	1.37046	0.625037	0.767009	23	ATCGCTCTGTTGTAAAATCAAAC	4
miR862-x	3	0	2.2713	0.01	2.2713	0.01	-7.82737	0.250037	0.432616	24	TTTCCAATAGGTCGAGCATGTGTA	3
miR863-x	5	10	3.7855	6.5249	3.7855	6.5249	0.785472	0.424115	0.643463	25	TCTTATGTCTTGTTGATCTCAATAA	15
miR864-x	1	3	0.7571	1.9575	0.7571	1.9575	1.37046	0.625037	0.767009	22	TCAGGTATGATTGACTTCAAAT	4
miR865-x	2	0	1.5142	0.01	1.5142	0.01	-7.24241	0.500025	0.654135	19	AATGTGGATCTAATGGAGC	2
miR866-y	3	4	2.2713	2.61	2.2713	2.61	0.200532	1	1	20	ACAAAATCCGTCTTTGAAGT	7
miR868-x	0	2	0.01	1.305	0.01	1.305	7.02791	0.500025	0.654135	22	TCATGTCGTAATAGTAGTCACT	2
miR8692-z	2	0	1.5142	0.01	1.5142	0.01	-7.24241	0.500025	0.654135	19	GGTGGCGATGACGTGGACA	2
miR869-z	5	7	3.7855	4.5674	3.7855	4.5674	0.270889	0.774482	0.892469	21	TCTGGTGTTGAGGTAGTTGAC	12
miR894-z	6169	4443	4670.56	2899.01	4670.56	2899.01	-0.688037	4.25999e-81	1.57087e-79	18	TTCACGTCGGGTTCACCA	10612
miR9560-y	2	0	1.5142	0.01	1.5142	0.01	-7.24241	0.500025	0.654135	19	ATTCCGATTTGCTCCACCA	2
miR9736-z	6	0	4.5426	0.01	4.5426	0.01	-8.82737	0.0312734	0.0922566	18	ATGAAAGACGAACAAATG	6
novel-m0001-3p	16954	16774	12835.9	10944.8	12835.9	10944.8	-0.229933	4.13611e-15	4.78491e-14	21	TCTGTGATTCTCTGTGTAAGC	33728
novel-m0002-3p	2875	2638	2176.67	1721.26	2176.67	1721.26	-0.338651	1.44833e-12	1.40084e-11	21	TATGTGTGCTCACTCTCTATC	5513
novel-m0003-3p	4562	5593	3453.9	3649.37	3453.9	3649.37	0.0794218	0.00244743	0.0100978	22	TTGATCGGATGGTAGAAACATA	10155
novel-m0004-5p	1799	2123	1362.03	1385.23	1362.03	1385.23	0.0243751	0.30973	0.509026	21	TAGCTTCCGACTCATTCATCC	3922
novel-m0005-3p	2751	3655	2082.79	2384.85	2082.79	2384.85	0.195381	8.96383e-08	6.61083e-07	21	AGATCCGTTCTTGAACCTTGG	6406
novel-m0006-3p	529	631	400.507	411.72	400.507	411.72	0.0398382	0.457388	0.654135	21	CGATCGATAAACCTCTGCATC	1160
novel-m0007-3p	426	363	322.525	236.853	322.525	236.853	-0.445418	7.99305e-05	0.000432651	21	TGGCGCTATCCATCCTGAGTT	789
novel-m0008-3p	418	506	316.468	330.159	316.468	330.159	0.0611004	0.367016	0.582095	22	TGGATATGATGAAATGGCAATA	924
novel-m0009-3p	104	245	78.7385	159.86	78.7385	159.86	1.02167	1.98585e-10	1.72301e-09	24	ATCGGATCTTAAGTGGTATATATA	349
novel-m0010-3p	562	680	425.491	443.692	425.491	443.692	0.0604306	0.307505	0.507183	24	TTGGGTCGTTGCGATTACGGGTTG	1242
novel-m0011-3p	562	680	425.491	443.692	425.491	443.692	0.0604306	0.307505	0.507183	24	TTGGGTCGTTGCGATTACGGGTTG	1242
novel-m0012-5p	153	380	115.837	247.946	115.837	247.946	1.09793	5.77441e-17	7.24873e-16	22	GTGCTATGATTGTAAAAGTAAT	533
novel-m0013-3p	191	182	144.606	118.753	144.606	118.753	-0.284169	0.100527	0.245086	20	AATGAATGATGCGAGAGACA	373
novel-m0014-3p	149	175	112.808	114.186	112.808	114.186	0.0175088	0.8253	0.940013	24	ATGGACAACGGGCTGCCCATGGGC	324
novel-m0015-5p	97	172	73.4388	112.228	73.4388	112.228	0.611818	0.000493176	0.00230931	24	AAAAAACCGCTGCGGACCATCTGC	269
novel-m0016-5p	63	80	47.6974	52.1991	47.6974	52.1991	0.130114	0.558467	0.707072	21	TCGATTGCTGTCAGAGCCACG	143
novel-m0017-5p	109	116	82.5241	75.6887	82.5241	75.6887	-0.124738	0.690895	0.825158	24	AGAAGACACGTGGCTTTGGATAGA	225
novel-m0018-3p	119	219	90.0951	142.895	90.0951	142.895	0.665435	2.70959e-05	0.000152253	24	ATTCTGTTCTGATCTTGGATAACA	338
novel-m0019-5p	51	70	38.6122	45.6742	38.6122	45.6742	0.242323	0.364812	0.581728	24	AAGACTCCAAGATCTTCTAGCAGA	121
novel-m0020-5p	64	94	48.4545	61.3339	48.4545	61.3339	0.340054	0.152213	0.321885	24	ATACTATTAGACTGTGGGCTTCCA	158
novel-m0021-3p	41	143	31.0412	93.3059	31.0412	93.3059	1.58778	1.47776e-11	1.38394e-10	21	AGTGACTTATGATAATCTCAT	184
novel-m0022-3p	68	68	51.4829	44.3692	51.4829	44.3692	-0.214535	0.549859	0.69767	22	TGTGCTCTCTAGCCTTCTGTCA	136
novel-m0023-3p	68	68	51.4829	44.3692	51.4829	44.3692	-0.214535	0.549859	0.69767	22	TGTGCTCTCTAGCCTTCTGTCA	136
novel-m0024-5p	28	54	21.1988	35.2344	21.1988	35.2344	0.733002	0.0259521	0.0814456	24	AAACGGGCGGTTGCGGTTTCAAGC	82
novel-m0025-5p	45	26	34.0696	16.9647	34.0696	16.9647	-1.00595	0.00640312	0.0240627	22	TCAGCTGAGCTTTCTCGTCATC	71
novel-m0026-5p	35	36	26.4985	23.4896	26.4985	23.4896	-0.173889	0.812916	0.931302	21	TCGTGCCTGGCTCCCTGTATG	71
novel-m0027-3p	29	40	21.9559	26.0995	21.9559	26.0995	0.249413	0.471135	0.654135	24	ATATGCGTTTGGTACTTAGTGATC	69
novel-m0028-3p	24	36	18.1704	23.4896	18.1704	23.4896	0.370432	0.367014	0.582095	24	ACAGGTGTCTCGGACGACGGCGTG	60
novel-m0029-5p	24	44	18.1704	28.7095	18.1704	28.7095	0.659938	0.0869629	0.21558	24	ATGTATAAATGGTATGTAGATGGT	68
novel-m0030-3p	27	39	20.4417	25.4471	20.4417	25.4471	0.315986	0.389836	0.598967	24	AACGCAGTTCAGTCGGTAGACGGT	66
novel-m0031-3p	22	49	16.6562	31.9719	16.6562	31.9719	0.940745	0.0116704	0.0414775	24	ATCAACCCGTCTGGAGACTTCTCT	71
novel-m0032-3p	15	29	11.3565	18.9222	11.3565	18.9222	0.736562	0.126696	0.274819	24	AGCCGGTCCGTCTCAAGTAGCTCG	44
novel-m0033-3p	15	29	11.3565	18.9222	11.3565	18.9222	0.736562	0.126696	0.274819	24	AGCCGGTCCGTCTCAAGTAGCTCG	44
novel-m0034-5p	24	14	18.1704	9.1348	18.1704	9.1348	-0.992145	0.0732223	0.188651	18	CTCGGCTCAATCTTTTTT	38
novel-m0035-5p	22	24	16.6562	15.6597	16.6562	15.6597	-0.0890027	1	1	24	AAGTGTCCTTGGAGCGTAGATCCA	46
novel-m0036-5p	13	24	9.8423	15.6597	9.8423	15.6597	0.669989	0.18815	0.372512	24	ACCGGATCTGGCGATTTCTTCGTC	37
novel-m0037-5p	31	29	23.4701	18.9222	23.4701	18.9222	-0.310744	0.519587	0.672272	21	TGTGCTGATTCTGTTGTGTAG	60
novel-m0038-5p	25	19	18.9275	12.3973	18.9275	12.3973	-0.610458	0.233219	0.432616	24	TTTCTATGGGCCAAGTTGGACGGT	44
novel-m0039-5p	5	26	3.7855	16.9647	3.7855	16.9647	2.16398	0.000885647	0.00398879	21	AACCGTGGTGAGACTCTCTCA	31
novel-m0040-3p	21	14	15.8991	9.1348	15.8991	9.1348	-0.7995	0.175843	0.35715	24	ATGGGTTGTTCAGTGGACATGACA	35
novel-m0041-3p	10	20	7.571	13.0498	7.571	13.0498	0.785472	0.200827	0.393647	24	ATGACGACGACGGCTCGAGAATCG	30
novel-m0042-3p	12	14	9.0852	9.1348	9.0852	9.1348	0.00785487	1	1	24	TTTGAACCGCACTGCATTTTATGC	26
novel-m0043-5p	12	21	9.0852	13.7023	9.0852	13.7023	0.592828	0.296606	0.497153	24	ATCAGATGGTGTTCTCCGACAGAG	33
novel-m0044-5p	7	32	5.2997	20.8796	5.2997	20.8796	1.97811	0.000477614	0.00229099	23	AATGCCCTGTGGTATCTGGTAGC	39
novel-m0045-3p	17	18	12.8707	11.7448	12.8707	11.7448	-0.132068	1	1	24	ATTAGAACCGCACTGCATTTTATC	35
novel-m0046-3p	12	27	9.0852	17.6172	9.0852	17.6172	0.955394	0.0534825	0.146086	22	GCAAGTTGACTTTGGCTCTGTT	39
novel-m0047-3p	7	15	5.2997	9.7873	5.2997	9.7873	0.885	0.286545	0.488271	24	AAGGCAAGTCGGGTCACAAGTACC	22
novel-m0048-5p	12	10	9.0852	6.5249	9.0852	6.5249	-0.477562	0.523698	0.673163	21	TTCATCAGTTTCTTGTTCGTT	22
novel-m0049-3p	16	25	12.1136	16.3122	12.1136	16.3122	0.429324	0.349385	0.563216	24	ATCTGGTTTTGCTGTCGGCACTTC	41
novel-m0050-5p	6	19	4.5426	12.3973	4.5426	12.3973	1.44844	0.0434142	0.122557	24	ATTGGCGGTTCTTGGGATATGACA	25
novel-m0051-3p	2	26	1.5142	16.9647	1.5142	16.9647	3.48591	5.71982e-06	3.51531e-05	24	GGTGACGGTATCTCTCCTACGTAG	28
novel-m0052-3p	4	17	3.0284	11.0923	3.0284	11.0923	1.87293	0.0118586	0.0416464	24	TCCATCTGATGAATTTCTGACTTC	21
novel-m0053-3p	22	26	16.6562	16.9647	16.6562	16.9647	0.0264766	1	1	20	ACCCTGGTTTAGTCACTTTC	48
novel-m0054-5p	3	16	2.2713	10.4398	2.2713	10.4398	2.2005	0.00756354	0.028066	24	ATTTGGTAGGAGTATGGTAGGACC	19
novel-m0055-5p	8	25	6.0568	16.3122	6.0568	16.3122	1.42932	0.0136065	0.0466735	25	TGTTGACATCGGTCTAGCTCAAACC	33
novel-m0056-3p	11	7	8.3281	4.5674	8.3281	4.5674	-0.866614	0.238097	0.432616	24	ATCTGGTCGACATTGACTGTTGTC	18
novel-m0057-3p	10	41	7.571	26.752	7.571	26.752	1.82109	9.19744e-05	0.000488873	24	GTTGTCTGCCGACTTGAGTTTCCC	51
novel-m0058-3p	2	18	1.5142	11.7448	1.5142	11.7448	2.95539	0.000732495	0.0033244	22	TAATGCCCCGTCTGACTACAGC	20
novel-m0059-5p	20	8	15.142	5.2199	15.142	5.2199	-1.53646	0.0126012	0.0439924	24	AGTTGAATATCCGAGCTGACACCC	28
novel-m0060-5p	9	7	6.8139	4.5674	6.8139	4.5674	-0.577108	0.629207	0.767009	25	GTAAGAAGAAAGAAAATGATGGAGT	16
novel-m0061-5p	8	16	6.0568	10.4398	6.0568	10.4398	0.785466	0.307748	0.507183	21	TCAGATGGCTGTTTGGGTAAC	24
novel-m0062-5p	29	13	21.9559	8.4824	21.9559	8.4824	-1.37206	0.00545034	0.0206135	24	ACCACGTGTCACGATCTTATGAGT	42
novel-m0063-5p	0	19	0.01	12.3973	0.01	12.3973	10.2758	7.68793e-06	4.62845e-05	24	ATAAAGTCCTCGGTGTATAAAAGA	19
novel-m0064-5p	7	13	5.2997	8.4824	5.2997	8.4824	0.678562	0.503661	0.655982	24	AGACTGTATGATTCATGGACCGTG	20
novel-m0065-3p	10	10	7.571	6.5249	7.571	6.5249	-0.214528	0.823891	0.940013	24	ATCCGGATCTGGATCTATAAACCA	20
novel-m0066-5p	15	21	11.3565	13.7023	11.3565	13.7023	0.2709	0.618038	0.767009	21	GGCAGCGGTTCATCGATCTCT	36
novel-m0067-3p	9	17	6.8139	11.0923	6.8139	11.0923	0.703006	0.327256	0.533373	24	AACAAGCTCGGCCCAAATAGGATG	26
novel-m0068-3p	12	4	9.0852	2.61	9.0852	2.61	-1.79947	0.0491362	0.137395	24	AAGGATCGACCATCTTGGAAAACA	16
novel-m0069-5p	13	23	9.8423	15.0072	9.8423	15.0072	0.608587	0.24341	0.432616	24	ATATAAGATATGGGCCTCTCTACC	36
novel-m0070-3p	19	18	14.3849	11.7448	14.3849	11.7448	-0.292533	0.743061	0.866414	24	ACTATGTTCGGATCCTGGATAACA	37
novel-m0071-3p	3	12	2.2713	7.8299	2.2713	7.8299	1.78548	0.0574586	0.154797	24	AGTCGTACCTTTTTCCTAGCCATG	15
novel-m0072-3p	3	12	2.2713	7.8299	2.2713	7.8299	1.78548	0.0574586	0.154797	24	AGTCGTACCTTTTTCCTAGCCATG	15
novel-m0073-5p	5	9	3.7855	5.8724	3.7855	5.8724	0.633466	0.58118	0.728018	24	ACTCTTGTGGTTGGACGACTCGGG	14
novel-m0074-5p	5	9	3.7855	5.8724	3.7855	5.8724	0.633466	0.58118	0.728018	24	ACTCTTGTGGTTGGACGACTCGGG	14
novel-m0075-5p	5	9	3.7855	5.8724	3.7855	5.8724	0.633466	0.58118	0.728018	24	ACTCTTGTGGTTGGACGACTCGGG	14
novel-m0076-3p	9	8	6.8139	5.2199	6.8139	5.2199	-0.384459	0.629207	0.767009	24	ATATTGCTGACGGATTTATCTATC	17
novel-m0077-5p	3	8	2.2713	5.2199	2.2713	5.2199	1.2005	0.226691	0.432616	24	ATGGCTGCAAACTTCTGGTTTTGC	11
novel-m0078-5p	8	3	6.0568	1.9575	6.0568	1.9575	-1.62954	0.226691	0.432616	21	ATGTCTGGTCTTCCCCATGGA	11
novel-m0079-3p	7	4	5.2997	2.61	5.2997	2.61	-1.02186	0.548941	0.69767	21	CACGTACTTAACTTCTCCAAC	11
novel-m0080-5p	2	8	1.5142	5.2199	1.5142	5.2199	1.78547	0.109463	0.264685	24	AGAGAGCTCCCAAAGAATAGATGG	10
novel-m0081-3p	5	8	3.7855	5.2199	3.7855	5.2199	0.463538	0.58118	0.728018	24	AGTGGATTCTGTTACAATGTCATT	13
novel-m0082-5p	3	9	2.2713	5.8724	2.2713	5.8724	1.37043	0.146117	0.310104	24	ATCCTCGATTCGGGATGGGACGTT	12
novel-m0083-3p	1	9	0.7571	5.8724	0.7571	5.8724	2.95539	0.0215151	0.0689888	24	TTTTCGCTTCTGTGATTTATTCGC	10
novel-m0084-5p	14	13	10.5994	8.4824	10.5994	8.4824	-0.321438	0.701302	0.83421	24	AACACGATCTGGTCCTTTATGAAT	27
novel-m0085-5p	6	13	4.5426	8.4824	4.5426	8.4824	0.900954	0.238097	0.432616	24	AACCAATCCGTCTCTGTTAAATAC	19
novel-m0086-5p	7	2	5.2997	1.305	5.2997	1.305	-2.02186	0.179786	0.35715	21	AATCATCTTCGGAAGTCTCGA	9
novel-m0087-3p	7	2	5.2997	1.305	5.2997	1.305	-2.02186	0.179786	0.35715	21	AATCATCTTCGGAAGTCTCGA	9
novel-m0088-3p	0	14	0.01	9.1348	0.01	9.1348	9.83523	0.000245094	0.00122547	24	AGAAGCGTTATGGAAGTGAGATTC	14
novel-m0089-3p	5	11	3.7855	7.1774	3.7855	7.1774	0.922977	0.301941	0.503235	21	ATCTGTGACGCGTGGTATATC	16
novel-m0090-5p	7	6	5.2997	3.9149	5.2997	3.9149	-0.436935	1	1	21	TTGACGGAATTGTGGCGGGAT	13
novel-m0091-3p	6	5	4.5426	3.2624	4.5426	3.2624	-0.477585	1	1	21	TTGGTTCGGCTACTCAAAACC	11
novel-m0092-3p	6	2	4.5426	1.305	4.5426	1.305	-1.79947	0.289161	0.488271	24	AATCTTCTGGATCGATCGATCGGT	8
novel-m0093-3p	6	13	4.5426	8.4824	4.5426	8.4824	0.900954	0.238097	0.432616	23	ACGTGAAACCCTTCCTGAATTTA	19
novel-m0094-3p	8	10	6.0568	6.5249	6.0568	6.5249	0.1074	1	1	24	ACTGCGGACTATAATTGATGAATG	18
novel-m0095-3p	1	9	0.7571	5.8724	0.7571	5.8724	2.95539	0.0215151	0.0689888	24	ATATGTCCATCTTCGCTGTAAGCC	10
novel-m0096-5p	6	5	4.5426	3.2624	4.5426	3.2624	-0.477585	1	1	23	ATTAGAGACTTGGAGTGATGCTA	11
novel-m0097-3p	4	4	3.0284	2.61	3.0284	2.61	-0.214506	1	1	24	TCCGGATGAGTATGATAGTGTATC	8
novel-m0098-3p	7	5	5.2997	3.2624	5.2997	3.2624	-0.699977	0.774482	0.892469	23	TTCGATTCGAGAACCCTAAGCTC	12
novel-m0099-5p	2	7	1.5142	4.5674	1.5142	4.5674	1.59282	0.179786	0.35715	24	AAGTGCGGTGCGGTTTAAATAGTA	9
novel-m0100-3p	5	8	3.7855	5.2199	3.7855	5.2199	0.463538	0.58118	0.728018	21	AGTATCCAGAAAACTCTAAAT	13
novel-m0101-3p	21	4	15.8991	2.61	15.8991	2.61	-2.60682	0.000537698	0.00249797	24	ATACGTGGATTCAACAGAGTTGAA	25
novel-m0102-3p	9	2	6.8139	1.305	6.8139	1.305	-2.38443	0.0655022	0.171001	21	CTGTGCTCTCTATCTTCTGTC	11
novel-m0103-3p	9	2	6.8139	1.305	6.8139	1.305	-2.38443	0.0655022	0.171001	21	CTGTGCTCTCTATCTTCTGTC	11
novel-m0104-5p	8	2	6.0568	1.305	6.0568	1.305	-2.21451	0.109463	0.264685	24	TTCTTCGATTTTGGACAGGCAGCC	10
novel-m0105-3p	2	9	1.5142	5.8724	1.5142	5.8724	1.95539	0.0655022	0.171001	23	TTGAAGCGACTTGGGATCTCCCG	11
novel-m0106-3p	4	10	3.0284	6.5249	3.0284	6.5249	1.1074	0.267003	0.457941	24	TTTGCCTCCTTATCTTTTGCCGAT	14
novel-m0107-5p	7	7	5.2997	4.5674	5.2997	4.5674	-0.214538	1	1	24	AGGTATACGGTATTGTAGATGGTG	14
novel-m0108-5p	0	9	0.01	5.8724	0.01	5.8724	9.19781	0.00391328	0.0153923	22	ATAGACTGCAGATCCCAGATGC	9
novel-m0109-3p	6	2	4.5426	1.305	4.5426	1.305	-1.79947	0.289161	0.488271	24	ATCGATCGATCTAGTGGTGGGATC	8
novel-m0110-5p	2	6	1.5142	3.9149	1.5142	3.9149	1.37042	0.289161	0.488271	24	TATGTGAACTGTCGACTTTAAAAT	8
novel-m0111-5p	8	0	6.0568	0.01	6.0568	0.01	-9.24241	0.00782344	0.0286698	21	TGGCGAGATACTTCAGACGGG	8
novel-m0112-5p	4	4	3.0284	2.61	3.0284	2.61	-0.214506	1	1	24	AAAGAGACGATCGATGACTAAAAT	8
novel-m0113-5p	5	18	3.7855	11.7448	3.7855	11.7448	1.63347	0.034792	0.100624	22	GTTGAGAACGGGAATTGAACTC	23
novel-m0114-5p	0	7	0.01	4.5674	0.01	4.5674	8.83523	0.0156414	0.0527339	23	TTGAGTTATCAAATGACAGTGGC	7
novel-m0115-5p	5	2	3.7855	1.305	3.7855	1.305	-1.53643	0.453207	0.654135	19	TTGATAACATGGACATATG	7
novel-m0116-5p	2	7	1.5142	4.5674	1.5142	4.5674	1.59282	0.179786	0.35715	24	TTGTGACCCGACTTGCCTTGTACA	9

## Sheet: Table S3
Table S3. Significant differential miRNA of WT and eno2-
id	WT_count	eno2_count	WT_TPM	eno2_TPM	WT_mean	eno2_mean	log2(fc)	PValue	FDR	length	seq	total
novel-m0063-5p	0	19	0.01	12.3973	0.01	12.3973	10.2758	7.68793e-06	4.62845e-05	24	ATAAAGTCCTCGGTGTATAAAAGA	19
novel-m0088-3p	0	14	0.01	9.1348	0.01	9.1348	9.83523	0.000245094	0.00122547	24	AGAAGCGTTATGGAAGTGAGATTC	14
miR5020-z	0	12	0.01	7.8299	0.01	7.8299	9.61285	0.00097925	0.00435828	22	TGGCATGGAAGAAAGTGAGATT	12
ath-miR5665	0	9	0.01	5.8724	0.01	5.8724	9.19781	0.00391328	0.0153923	21	TTGGTGGACAAGATCTGGGAT	9
novel-m0108-5p	0	9	0.01	5.8724	0.01	5.8724	9.19781	0.00391328	0.0153923	22	ATAGACTGCAGATCCCAGATGC	9
ath-miR391-5p	0	7	0.01	4.5674	0.01	4.5674	8.83523	0.0156414	0.0527339	21	TTCGCAGGAGAGATAGCGCCA	7
novel-m0114-5p	0	7	0.01	4.5674	0.01	4.5674	8.83523	0.0156414	0.0527339	23	TTGAGTTATCAAATGACAGTGGC	7
ath-miR5645a	0	6	0.01	3.9149	0.01	3.9149	8.61283	0.0312734	0.0922566	20	ATTTGAGTCATGTCGTTAAG	6
ath-miR5645b	0	6	0.01	3.9149	0.01	3.9149	8.61283	0.0312734	0.0922566	20	ATTTGAGTCATGTCGTTAAG	6
ath-miR5645d	0	6	0.01	3.9149	0.01	3.9149	8.61283	0.0312734	0.0922566	20	ATTTGAGTCATGTCGTTAAG	6
ath-miR5645e	0	6	0.01	3.9149	0.01	3.9149	8.61283	0.0312734	0.0922566	20	ATTTGAGTCATGTCGTTAAG	6
ath-miR5645f	0	6	0.01	3.9149	0.01	3.9149	8.61283	0.0312734	0.0922566	20	ATTTGAGTCATGTCGTTAAG	6
novel-m0051-3p	2	26	1.5142	16.9647	1.5142	16.9647	3.48591	5.71982e-06	3.51531e-05	24	GGTGACGGTATCTCTCCTACGTAG	28
ath-miR857	1	10	0.7571	6.5249	0.7571	6.5249	3.1074	0.0117402	0.0414775	21	TTTTGTATGTTGAAGGTGTAT	11
miR5024-y	1	10	0.7571	6.5249	0.7571	6.5249	3.1074	0.0117402	0.0414775	21	CCGTATCTTGGCATTGTCATT	11
novel-m0058-3p	2	18	1.5142	11.7448	1.5142	11.7448	2.95539	0.000732495	0.0033244	22	TAATGCCCCGTCTGACTACAGC	20
novel-m0083-3p	1	9	0.7571	5.8724	0.7571	5.8724	2.95539	0.0215151	0.0689888	24	TTTTCGCTTCTGTGATTTATTCGC	10
novel-m0095-3p	1	9	0.7571	5.8724	0.7571	5.8724	2.95539	0.0215151	0.0689888	24	ATATGTCCATCTTCGCTGTAAGCC	10
ath-miR393a-5p	2	17	1.5142	11.0923	1.5142	11.0923	2.87293	0.00131833	0.00576161	22	TCCAAAGGGATCGCATTGATCC	19
ath-miR393b-5p	2	17	1.5142	11.0923	1.5142	11.0923	2.87293	0.00131833	0.00576161	22	TCCAAAGGGATCGCATTGATCC	19
miR858-x	1	8	0.7571	5.2199	0.7571	5.2199	2.78547	0.0391047	0.111999	21	TTTCGTTGTCTGTTCGACGTT	9
novel-m0054-5p	3	16	2.2713	10.4398	2.2713	10.4398	2.2005	0.00756354	0.028066	24	ATTTGGTAGGAGTATGGTAGGACC	19
novel-m0039-5p	5	26	3.7855	16.9647	3.7855	16.9647	2.16398	0.000885647	0.00398879	21	AACCGTGGTGAGACTCTCTCA	31
ath-miR8182	4	20	3.0284	13.0498	3.0284	13.0498	2.1074	0.00261354	0.0107083	22	TTGTGTTGCGTTTCTGTTGATT	24
miR163-z	3	14	2.2713	9.1348	2.2713	9.1348	2.00785	0.0213208	0.0689888	21	TTGAAGAGGACTTGGAATTTT	17
ath-miR845b	64	293	48.4545	191.179	48.4545	191.179	1.98022	1.29181e-29	2.62816e-28	22	TCGCTCTGATACCAAATTGATG	357
novel-m0044-5p	7	32	5.2997	20.8796	5.2997	20.8796	1.97811	0.000477614	0.00229099	23	AATGCCCTGTGGTATCTGGTAGC	39
miR5643-z	8	34	6.0568	22.1846	6.0568	22.1846	1.87293	0.00043649	0.0021109	21	AGGCTTACAAGATCTGGTTGC	42
novel-m0052-3p	4	17	3.0284	11.0923	3.0284	11.0923	1.87293	0.0118586	0.0416464	24	TCCATCTGATGAATTTCTGACTTC	21
novel-m0057-3p	10	41	7.571	26.752	7.571	26.752	1.82109	9.19744e-05	0.000488873	24	GTTGTCTGCCGACTTGAGTTTCCC	51
ath-miR170-3p	6	24	4.5426	15.6597	4.5426	15.6597	1.78547	0.00525564	0.0200053	21	TGATTGAGCCGTGTCAATATC	30
miR158-z	8	31	6.0568	20.2271	6.0568	20.2271	1.73966	0.00167444	0.00715884	23	TCCCCAAATGTAGACAAAGCTTT	39
miR833-x	5	18	3.7855	11.7448	3.7855	11.7448	1.63347	0.034792	0.100624	22	TTTGTTGTACTCGGTCTAGTTT	23
novel-m0113-5p	5	18	3.7855	11.7448	3.7855	11.7448	1.63347	0.034792	0.100624	22	GTTGAGAACGGGAATTGAACTC	23
ath-miR5663-5p	4	14	3.0284	9.1348	3.0284	9.1348	1.59282	0.0491362	0.137395	21	AGCTAAGGATTTGCATTCTCA	18
novel-m0021-3p	41	143	31.0412	93.3059	31.0412	93.3059	1.58778	1.47776e-11	1.38394e-10	21	AGTGACTTATGATAATCTCAT	184
ath-miR841b-3p	40	137	30.2841	89.3909	30.2841	89.3909	1.56157	5.60501e-11	5.16712e-10	21	CAATTTCTAGTGGGTCGTATT	177
miR846-y	7	23	5.2997	15.0072	5.2997	15.0072	1.50167	0.0162028	0.0543163	23	TTGAATTGAAGTGCTTGAATTTT	30
miR408-z	43	139	32.5554	90.6959	32.5554	90.6959	1.47814	1.84837e-10	1.62767e-09	23	TGCACTGCCTCTTCCCTGTTTTC	182
miR165-x	85	270	64.3536	176.172	64.3536	176.172	1.45289	1.86067e-18	2.49498e-17	21	GGAATGTTGTTTGGATCGAGG	355
novel-m0050-5p	6	19	4.5426	12.3973	4.5426	12.3973	1.44844	0.0434142	0.122557	24	ATTGGCGGTTCTTGGGATATGACA	25
novel-m0055-5p	8	25	6.0568	16.3122	6.0568	16.3122	1.42932	0.0136065	0.0466735	25	TGTTGACATCGGTCTAGCTCAAACC	33
ath-miR866-3p	88	274	66.6249	178.782	66.6249	178.782	1.42407	3.83162e-18	5.02368e-17	20	ACAAAATCCGTCTTTGAAGA	362
miR846-x	12	37	9.0852	24.1421	9.0852	24.1421	1.40996	0.00211339	0.00890643	21	TTCAAGGACTTCTATTCAGAT	49
ath-miR841a-3p	40	123	30.2841	80.2561	30.2841	80.2561	1.40605	1.29041e-08	1.01512e-07	21	ATTTCTAGTGGGTCGTATTCA	163
ath-miR160c-3p	7	21	5.2997	13.7023	5.2997	13.7023	1.37044	0.0358256	0.103108	21	CGTACAAGGAGTCAAGCATGA	28
ath-miR157c-3p	41	115	31.0412	75.0362	31.0412	75.0362	1.2734	2.89643e-07	2.05891e-06	21	GCTCTCTATACTTCTGTCACC	156
ath-miR5996	72	194	54.5113	126.583	54.5113	126.583	1.21545	6.3391e-11	5.75395e-10	22	TGACATCCAGATAGAAGCTTTG	266
ath-miR164c-3p	84	210	63.5965	137.023	63.5965	137.023	1.10739	2.75747e-10	2.35784e-09	21	CACGTGTTCTACTACTCCAAC	294
novel-m0012-5p	153	380	115.837	247.946	115.837	247.946	1.09793	5.77441e-17	7.24873e-16	22	GTGCTATGATTGTAAAAGTAAT	533
miR408-y	302	746	228.645	486.756	228.645	486.756	1.09009	7.74213e-31	1.75687e-29	22	TGCACTGCCTCTTCCCTGGCTT	1048
novel-m0009-3p	104	245	78.7385	159.86	78.7385	159.86	1.02167	1.98585e-10	1.72301e-09	24	ATCGGATCTTAAGTGGTATATATA	349
novel-m0025-5p	45	26	34.0696	16.9647	34.0696	16.9647	-1.00595	0.00640312	0.0240627	22	TCAGCTGAGCTTTCTCGTCATC	71
ath-miR822-5p	292	168	221.074	109.618	221.074	109.618	-1.01204	1.35788e-12	1.33525e-11	21	TGCGGGAAGCATTTGCACATG	460
ath-miR390a-5p	591	324	447.447	211.406	447.447	211.406	-1.0817	4.10661e-26	6.54837e-25	21	AAGCTCAGGAGGGATAGCGCC	915
ath-miR390b-5p	591	324	447.447	211.406	447.447	211.406	-1.0817	4.10661e-26	6.54837e-25	21	AAGCTCAGGAGGGATAGCGCC	915
ath-miR156g	72	38	54.5113	24.7946	54.5113	24.7946	-1.13653	0.000130039	0.000673007	20	CGACAGAAGAGAGTGAGCAC	110
miR5054-z	74	39	56.0255	25.4471	56.0255	25.4471	-1.13858	0.000108964	0.000568926	19	TTCCCCACAGACGGCGCCA	113
ath-miR167b	19295	8971	14608.3	5853.47	14608.3	5853.47	-1.31942	0	0	21	TGAAGCTGCCAGCATGATCTA	28266
ath-miR167a-5p	19307	8965	14617.4	5849.56	14617.4	5849.56	-1.32128	0	0	21	TGAAGCTGCCAGCATGATCTA	28272
miR170-x	35	16	26.4985	10.4398	26.4985	10.4398	-1.34382	0.00322405	0.0129401	21	CATTGGCCTGGTTCACTCAGA	51
miR171-x	35	16	26.4985	10.4398	26.4985	10.4398	-1.34382	0.00322405	0.0129401	21	CATTGGCCTGGTTCACTCAGA	51
novel-m0062-5p	29	13	21.9559	8.4824	21.9559	8.4824	-1.37206	0.00545034	0.0206135	24	ACCACGTGTCACGATCTTATGAGT	42
ath-miR167d	15879	6797	12022	4434.96	12022	4434.96	-1.43868	0	0	22	TGAAGCTGCCAGCATGATCTGG	22676
ath-miR8175	34	14	25.7414	9.1348	25.7414	9.1348	-1.49465	0.00142124	0.00616567	20	GATCCCCGGCAACGGCGCCA	48
novel-m0059-5p	20	8	15.142	5.2199	15.142	5.2199	-1.53646	0.0126012	0.0439924	24	AGTTGAATATCCGAGCTGACACCC	28
ath-miR399b	468	180	354.324	117.448	354.324	117.448	-1.59305	3.5862e-38	9.19938e-37	21	TGCCAAAGGAGAGTTGCCCTG	648
ath-miR399c-3p	475	179	359.623	116.795	359.623	116.795	-1.6225	1.14128e-39	3.0607e-38	21	TGCCAAAGGAGAGTTGCCCTG	654
miR5059-z	57	21	43.1548	13.7023	43.1548	13.7023	-1.6551	4.37252e-06	2.80412e-05	18	TCCTGGGCAGCACCACCA	78
ath-miR851-3p	25	9	18.9275	5.8724	18.9275	5.8724	-1.68846	0.00295847	0.0120379	21	TGGGTGGCAAACAAAGACGAC	34
novel-m0068-3p	12	4	9.0852	2.61	9.0852	2.61	-1.79947	0.0491362	0.137395	24	AAGGATCGACCATCTTGGAAAACA	16
miR5368-z	58	19	43.9119	12.3973	43.9119	12.3973	-1.82459	5.94148e-07	3.98349e-06	21	ATGGACAGTCTCAGGTAGACA	77
miR2916-z	483	157	365.68	102.441	365.68	102.441	-1.83579	5.78147e-48	1.70553e-46	19	TTGGGGCTCGAAGACGATC	640
novel-m0101-3p	21	4	15.8991	2.61	15.8991	2.61	-2.60682	0.000537698	0.00249797	24	ATACGTGGATTCAACAGAGTTGAA	25
miR8165-z	19	3	14.3849	1.9575	14.3849	1.9575	-2.87747	0.000491667	0.00230931	19	ATGGAGGCAAGTGTGCAGA	22
miR5642-z	9	1	6.8139	0.6525	6.8139	0.6525	-3.38443	0.0215151	0.0689888	21	GCTCGCGCTTGTACGGCTTTG	10
ath-miR851-5p	11	1	8.3281	0.6525	8.3281	0.6525	-3.67394	0.0034275	0.0136637	21	TCTCGGTTCGCGATCCACAAG	12
ath-miR397b	6	0	4.5426	0.01	4.5426	0.01	-8.82737	0.0312734	0.0922566	21	TCATTGAGTGCATCGTTGATG	6
ath-miR5634	6	0	4.5426	0.01	4.5426	0.01	-8.82737	0.0312734	0.0922566	21	AGGGACTTTGTGAATTTAGGG	6
ath-miR853	6	0	4.5426	0.01	4.5426	0.01	-8.82737	0.0312734	0.0922566	22	TCCCCTCTTTAGCTTGGAGAAG	6
miR399-y	6	0	4.5426	0.01	4.5426	0.01	-8.82737	0.0312734	0.0922566	21	TGCCAAAGGAGAGTTGCCCCG	6
miR9736-z	6	0	4.5426	0.01	4.5426	0.01	-8.82737	0.0312734	0.0922566	18	ATGAAAGACGAACAAATG	6
miR395-x	7	0	5.2997	0.01	5.2997	0.01	-9.04977	0.0156414	0.0527339	21	GTTCCTCTGAGCACTTCATTG	7
miR10186-z	8	0	6.0568	0.01	6.0568	0.01	-9.24241	0.00782344	0.0286698	18	ATTAAAATGAGAACTTTG	8
novel-m0111-5p	8	0	6.0568	0.01	6.0568	0.01	-9.24241	0.00782344	0.0286698	21	TGGCGAGATACTTCAGACGGG	8
ath-miR8176	10	0	7.571	0.01	7.571	0.01	-9.56434	0.00195752	0.00830891	21	GGCCGGTGGTCGCGAGAGGGA	10
ath-miR771	17	0	12.8707	0.01	12.8707	0.01	-10.3299	7.68793e-06	4.62845e-05	22	TGAGCCTCTGTGGTAGCCCTCA	17

## Sheet: Table S4
Table S4. Significant differentially expressed miRNAs and corresponding target genes
miRNA	target		target_start	target_end	energy(kcal/mol)	MFE ratio	target_region(3'->5')	mirna-target_pairing(5'->3')	miRNA_sequence(5'->3')	Symbol	Description	KEGG_A_class	KEGG_B_class	Pathway	K_ID	GO Component	GO Function	GO Process
ath-miR156g	AT1G24470.1		981	1000	-24.9	0.6451	GGUGACUUCUCUUACUCGGG	|x||x|||||||o|||||x|	CGACAGAAGAGAGUGAGCAC	KCR2	Very-long-chain 3-oxoacyl-CoA reductase-like protein At1g24470 [Source:UniProtKB/Swiss-Prot;Acc:Q9FYL6]	-	-	-	-	GO:0005783//endoplasmic reticulum;GO:0005789//endoplasmic reticulum membrane;GO:0016020//membrane;GO:0016021//integral component of membrane	GO:0016491//oxidoreductase activity;GO:0045703//ketoreductase activity	GO:0055114//oxidation-reduction process
ath-miR156g	AT1G27360.2		1398	1417	-33.2	0.8426	ACUGUCUUCUCUCUCUCGUG	x||||||||||||x||||||	CGACAGAAGAGAGUGAGCAC	SPL11	Squamosa promoter-binding-like protein 11 [Source:UniProtKB/Swiss-Prot;Acc:Q9FZK0]	-	-	-	-	GO:0005634//nucleus	GO:0003677//DNA binding;GO:0003700//DNA-binding transcription factor activity;GO:0046872//metal ion binding	GO:0006355//regulation of transcription, DNA-templated;GO:0048510//regulation of timing of transition from vegetative to reproductive phase
ath-miR156g	AT1G27360.1		2330	2349	-33.2	0.8426	ACUGUCUUCUCUCUCUCGUG	x||||||||||||x||||||	CGACAGAAGAGAGUGAGCAC	SPL11	Squamosa promoter-binding-like protein 11 [Source:UniProtKB/Swiss-Prot;Acc:Q9FZK0]	-	-	-	-	GO:0005634//nucleus	GO:0003677//DNA binding;GO:0003700//DNA-binding transcription factor activity;GO:0046872//metal ion binding	GO:0006355//regulation of transcription, DNA-templated;GO:0048510//regulation of timing of transition from vegetative to reproductive phase
ath-miR156g	AT1G27360.3		2123	2142	-33.2	0.8426	ACUGUCUUCUCUCUCUCGUG	x||||||||||||x||||||	CGACAGAAGAGAGUGAGCAC	SPL11	Squamosa promoter-binding-like protein 11 [Source:UniProtKB/Swiss-Prot;Acc:Q9FZK0]	-	-	-	-	GO:0005634//nucleus	GO:0003677//DNA binding;GO:0003700//DNA-binding transcription factor activity;GO:0046872//metal ion binding	GO:0006355//regulation of transcription, DNA-templated;GO:0048510//regulation of timing of transition from vegetative to reproductive phase
ath-miR156g	AT1G27360.4		2227	2246	-33.2	0.8426	ACUGUCUUCUCUCUCUCGUG	x||||||||||||x||||||	CGACAGAAGAGAGUGAGCAC	SPL11	Squamosa promoter-binding-like protein 11 [Source:UniProtKB/Swiss-Prot;Acc:Q9FZK0]	-	-	-	-	GO:0005634//nucleus	GO:0003677//DNA binding;GO:0003700//DNA-binding transcription factor activity;GO:0046872//metal ion binding	GO:0006355//regulation of transcription, DNA-templated;GO:0048510//regulation of timing of transition from vegetative to reproductive phase
ath-miR156g	AT1G27370.5		2372	2391	-33.1	0.8422	ACUGUCUUCUCUCUCUCGUG	x||||||||||||x||||||	CGACAGAAGAGAGUGAGCAC	SPL10	Squamosa promoter-binding-like protein 10 [Source:UniProtKB/Swiss-Prot;Acc:Q8S9L0]	-	-	-	-	GO:0005634//nucleus	GO:0003677//DNA binding;GO:0003700//DNA-binding transcription factor activity;GO:0043565//sequence-specific DNA binding;GO:0046872//metal ion binding	GO:0006355//regulation of transcription, DNA-templated;GO:0010358//leaf shaping;GO:0045893//positive regulation of transcription, DNA-templated;GO:0048510//regulation of timing of transition from vegetative to reproductive phase
ath-miR156g	AT1G27370.1		2630	2649	-33.1	0.8422	ACUGUCUUCUCUCUCUCGUG	x||||||||||||x||||||	CGACAGAAGAGAGUGAGCAC	SPL10	Squamosa promoter-binding-like protein 10 [Source:UniProtKB/Swiss-Prot;Acc:Q8S9L0]	-	-	-	-	GO:0005634//nucleus	GO:0003677//DNA binding;GO:0003700//DNA-binding transcription factor activity;GO:0043565//sequence-specific DNA binding;GO:0046872//metal ion binding	GO:0006355//regulation of transcription, DNA-templated;GO:0010358//leaf shaping;GO:0045893//positive regulation of transcription, DNA-templated;GO:0048510//regulation of timing of transition from vegetative to reproductive phase
ath-miR156g	AT1G27370.2		1507	1526	-33.1	0.8422	ACUGUCUUCUCUCUCUCGUG	x||||||||||||x||||||	CGACAGAAGAGAGUGAGCAC	SPL10	Squamosa promoter-binding-like protein 10 [Source:UniProtKB/Swiss-Prot;Acc:Q8S9L0]	-	-	-	-	GO:0005634//nucleus	GO:0003677//DNA binding;GO:0003700//DNA-binding transcription factor activity;GO:0043565//sequence-specific DNA binding;GO:0046872//metal ion binding	GO:0006355//regulation of transcription, DNA-templated;GO:0010358//leaf shaping;GO:0045893//positive regulation of transcription, DNA-templated;GO:0048510//regulation of timing of transition from vegetative to reproductive phase
ath-miR156g	AT1G27370.3		2442	2461	-33.1	0.8422	ACUGUCUUCUCUCUCUCGUG	x||||||||||||x||||||	CGACAGAAGAGAGUGAGCAC	SPL10	Squamosa promoter-binding-like protein 10 [Source:UniProtKB/Swiss-Prot;Acc:Q8S9L0]	-	-	-	-	GO:0005634//nucleus	GO:0003677//DNA binding;GO:0003700//DNA-binding transcription factor activity;GO:0043565//sequence-specific DNA binding;GO:0046872//metal ion binding	GO:0006355//regulation of transcription, DNA-templated;GO:0010358//leaf shaping;GO:0045893//positive regulation of transcription, DNA-templated;GO:0048510//regulation of timing of transition from vegetative to reproductive phase
ath-miR156g	AT1G27370.6		2739	2758	-33.1	0.8422	ACUGUCUUCUCUCUCUCGUG	x||||||||||||x||||||	CGACAGAAGAGAGUGAGCAC	SPL10	Squamosa promoter-binding-like protein 10 [Source:UniProtKB/Swiss-Prot;Acc:Q8S9L0]	-	-	-	-	GO:0005634//nucleus	GO:0003677//DNA binding;GO:0046872//metal ion binding	-
ath-miR156g	AT1G27370.4		1193	1212	-33.1	0.8422	ACUGUCUUCUCUCUCUCGUG	x||||||||||||x||||||	CGACAGAAGAGAGUGAGCAC	SPL10	Squamosa promoter-binding-like protein 10 [Source:UniProtKB/Swiss-Prot;Acc:Q8S9L0]	-	-	-	-	GO:0005634//nucleus	GO:0003677//DNA binding;GO:0003700//DNA-binding transcription factor activity;GO:0043565//sequence-specific DNA binding;GO:0046872//metal ion binding	GO:0006355//regulation of transcription, DNA-templated;GO:0010358//leaf shaping;GO:0045893//positive regulation of transcription, DNA-templated;GO:0048510//regulation of timing of transition from vegetative to reproductive phase
ath-miR156g	AT1G27370.7		1315	1334	-33.1	0.8422	ACUGUCUUCUCUCUCUCGUG	x||||||||||||x||||||	CGACAGAAGAGAGUGAGCAC	SPL10	Squamosa promoter-binding-like protein 10 [Source:UniProtKB/Swiss-Prot;Acc:Q8S9L0]	-	-	-	-	GO:0005634//nucleus	GO:0003677//DNA binding;GO:0003700//DNA-binding transcription factor activity;GO:0043565//sequence-specific DNA binding;GO:0046872//metal ion binding	GO:0006355//regulation of transcription, DNA-templated;GO:0010358//leaf shaping;GO:0045893//positive regulation of transcription, DNA-templated;GO:0048510//regulation of timing of transition from vegetative to reproductive phase
ath-miR156g	AT1G35895.1		132	151	-25	0.6345	GCUGUCUACUCUCUCUCAAG	|||||||x|||||x|||xx|	CGACAGAAGAGAGUGAGCAC	-	Transmembrane protein [Source:UniProtKB/TrEMBL;Acc:A0A1P8ARQ1]	-	-	-	-	GO:0016020//membrane;GO:0016021//integral component of membrane	-	-
ath-miR156g	AT1G53160.1		750	769	-30.9	0.8005	ACUGUCUUCUCUCUCUCGUC	x||||||||||||x|||||x	CGACAGAAGAGAGUGAGCAC	SPL4	Squamosa promoter-binding-like protein 4 [Source:UniProtKB/Swiss-Prot;Acc:Q9S7A9]	-	-	-	-	GO:0005634//nucleus;GO:0005737//cytoplasm	GO:0003677//DNA binding;GO:0003700//DNA-binding transcription factor activity;GO:0046872//metal ion binding	GO:0006351//transcription, DNA-templated;GO:0006355//regulation of transcription, DNA-templated;GO:0009908//flower development;GO:0010321//regulation of vegetative phase change
ath-miR156g	AT1G69170.1		1297	1316	-33.2	0.8384	ACUGUCUUCUCUCUCUCGUG	x||||||||||||x||||||	CGACAGAAGAGAGUGAGCAC	SPL6	Squamosa promoter-binding-like protein 6 [Source:UniProtKB/Swiss-Prot;Acc:Q94JW8]	-	-	-	-	GO:0005634//nucleus	GO:0003677//DNA binding;GO:0003700//DNA-binding transcription factor activity;GO:0005515//protein binding;GO:0044212//transcription regulatory region DNA binding;GO:0046872//metal ion binding	GO:0006355//regulation of transcription, DNA-templated;GO:0010468//regulation of gene expression;GO:0042742//defense response to bacterium
ath-miR156g	AT2G21840.1		1745	1764	-27.1	0.6967	GCUGUCUUCUCUAACUUGGG	||||||||||||x|||o|x|	CGACAGAAGAGAGUGAGCAC	-	Cysteine/Histidine-rich C1 domain family protein [Source:UniProtKB/TrEMBL;Acc:Q0WPH4]	-	-	-	-	GO:0005622//intracellular	GO:0046872//metal ion binding	GO:0035556//intracellular signal transduction
ath-miR156g	AT2G21850.1		1487	1506	-24.3	0.6295	GCUGUUUUCUCUAACUUGGG	|||||o||||||x|||o|x|	CGACAGAAGAGAGUGAGCAC	-	Cysteine/Histidine-rich C1 domain family protein [Source:UniProtKB/TrEMBL;Acc:F4III1]	-	-	-	-	GO:0005622//intracellular;GO:0016020//membrane;GO:0016021//integral component of membrane	GO:0046872//metal ion binding	GO:0035556//intracellular signal transduction
ath-miR156g	AT2G33810.1		787	806	-32.9	0.8372	ACUGUCUUCUCUCAUUCGUU	x|||||||||||||o||||x	CGACAGAAGAGAGUGAGCAC	SPL3	Squamosa promoter-binding-like protein 3 [Source:UniProtKB/Swiss-Prot;Acc:P93015]	-	-	-	-	GO:0005634//nucleus;GO:0005737//cytoplasm	GO:0003677//DNA binding;GO:0003700//DNA-binding transcription factor activity;GO:0046872//metal ion binding	GO:0006351//transcription, DNA-templated;GO:0006355//regulation of transcription, DNA-templated;GO:0007275//multicellular organism development;GO:0009908//flower development;GO:0009911//positive regulation of flower development;GO:0010228//vegetative to reproductive phase transition of meristem;GO:0010229//inflorescence development;GO:0010321//regulation of vegetative phase change;GO:0030154//cel…
ath-miR156g	AT2G42200.1		1175	1194	-32.9	0.8414	ACUGUCUUCUCUCUCUCGUG	x||||||||||||x||||||	CGACAGAAGAGAGUGAGCAC	SPL9	Squamosa promoter-binding-like protein 9 [Source:UniProtKB/Swiss-Prot;Acc:Q700W2]	-	-	-	-	GO:0005634//nucleus;GO:0005737//cytoplasm	GO:0003677//DNA binding;GO:0003700//DNA-binding transcription factor activity;GO:0046872//metal ion binding	GO:0006355//regulation of transcription, DNA-templated;GO:0048366//leaf development;GO:0048653//anther development;GO:2000025//regulation of leaf formation
ath-miR156g	AT3G13760.1		355	374	-25.7	0.6523	GCUAUCUUCUCUCACUCUCC	|||x|||||||||||||xxx	CGACAGAAGAGAGUGAGCAC	-	Cysteine/Histidine-rich C1 domain family protein [Source:UniProtKB/TrEMBL;Acc:Q9LIC4]	-	-	-	-	GO:0016020//membrane	-	-
ath-miR156g	AT3G14380.1		887	906	-26.6	0.6768	GCUCUCUUCUCUUAUUCGUC	|||x||||||||o|o||||x	CGACAGAAGAGAGUGAGCAC	-	CASP-like protein 2A2 [Source:UniProtKB/Swiss-Prot;Acc:Q9LUL1]	-	-	-	-	GO:0005886//plasma membrane;GO:0016020//membrane;GO:0016021//integral component of membrane	GO:0051539//4 iron, 4 sulfur cluster binding	GO:0010227//floral organ abscission
ath-miR156g	AT3G15270.1		1620	1639	-30.1	0.7738	ACUGUCUUCUCUCUCUCGCC	x||||||||||||x||||xx	CGACAGAAGAGAGUGAGCAC	SPL5	SPL5 [Source:UniProtKB/TrEMBL;Acc:A0A178VL13]	-	-	-	-	GO:0005634//nucleus;GO:0005737//cytoplasm	GO:0003677//DNA binding;GO:0003700//DNA-binding transcription factor activity;GO:0046872//metal ion binding	GO:0006355//regulation of transcription, DNA-templated;GO:0010321//regulation of vegetative phase change
ath-miR156g	AT3G21300.1		1321	1340	-26.5	0.6726	GGUGUCUUUUCUAGCUCGUG	|x||||||o|||xo||||||	CGACAGAAGAGAGUGAGCAC	-	RNA methyltransferase family protein [Source:UniProtKB/TrEMBL;Acc:Q9LU28]	-	-	-	-	-	GO:0000014//single-stranded DNA endodeoxyribonuclease activity;GO:0003723//RNA binding;GO:0008168//methyltransferase activity;GO:0008173//RNA methyltransferase activity;GO:0016740//transferase activity;GO:0030696//tRNA (m5U54) methyltransferase activity;GO:0051908//double-stranded DNA 5'-3' exodeoxyribonuclease activity	GO:0001510//RNA methylation;GO:0006396//RNA processing;GO:0009409//response to cold;GO:0030488//tRNA methylation;GO:0032259//methylation
ath-miR156g	AT3G23510.1		963	982	-24.4	0.6321	GCUUUCUUGUCUCAUUCGUC	|||x||||x|||||o||||x	CGACAGAAGAGAGUGAGCAC	-	Cyclopropane-fatty-acyl-phospholipid synthase [Source:UniProtKB/TrEMBL;Acc:Q8GZ28]	-	-	-	-	-	GO:0008168//methyltransferase activity;GO:0016491//oxidoreductase activity	GO:0055114//oxidation-reduction process
ath-miR156g	AT3G57920.1		845	864	-32.9	0.8414	ACUGUCUUCUCUCUCUCGUG	x||||||||||||x||||||	CGACAGAAGAGAGUGAGCAC	SPL15	Squamosa promoter-binding-like protein 15 [Source:UniProtKB/Swiss-Prot;Acc:Q9M2Q6]	-	-	-	-	GO:0005634//nucleus	GO:0003677//DNA binding;GO:0003700//DNA-binding transcription factor activity;GO:0005515//protein binding;GO:0046872//metal ion binding	GO:0006355//regulation of transcription, DNA-templated;GO:0008361//regulation of cell size;GO:0010228//vegetative to reproductive phase transition of meristem;GO:0042127//regulation of cell proliferation;GO:0048653//anther development
ath-miR156g	AT4G00755.2		1456	1475	-26.2	0.6667	GCUGUCUAUUCUCUCUCGGG	|||||||xo||||x||||x|	CGACAGAAGAGAGUGAGCAC	-	F-box protein At4g00755 [Source:UniProtKB/Swiss-Prot;Acc:Q8LG03]	-	-	-	-	-	GO:0005515//protein binding	GO:0008150//biological_process
ath-miR156g	AT4G00755.1		1574	1593	-26.2	0.6667	GCUGUCUAUUCUCUCUCGGG	|||||||xo||||x||||x|	CGACAGAAGAGAGUGAGCAC	-	F-box protein At4g00755 [Source:UniProtKB/Swiss-Prot;Acc:Q8LG03]	-	-	-	-	-	GO:0005515//protein binding	GO:0008150//biological_process
ath-miR156g	AT4G35170.1		440	459	-28.8	0.75	UCUGUCUUCUCUCACUUCCG	x|||||||||||||||oxx|	CGACAGAAGAGAGUGAGCAC	-	Late embryogenesis abundant (LEA) hydroxyproline-rich glycoprotein family [Source:UniProtKB/TrEMBL;Acc:Q5BPJ9]	-	-	-	-	GO:0016020//membrane;GO:0016021//integral component of membrane	-	GO:0008150//biological_process
ath-miR156g	AT5G03140.1		278	297	-28.8	0.7423	GCUGUCUUCUCUCACCCUUU	|||||||||||||||x|x|x	CGACAGAAGAGAGUGAGCAC	LECRK82	L-type lectin-domain containing receptor kinase VIII.2 [Source:UniProtKB/Swiss-Prot;Acc:Q9LYX1]	-	-	-	-	GO:0005886//plasma membrane;GO:0016020//membrane;GO:0016021//integral component of membrane	GO:0000166//nucleotide binding;GO:0004672//protein kinase activity;GO:0004674//protein serine/threonine kinase activity;GO:0004675//transmembrane receptor protein serine/threonine kinase activity;GO:0005524//ATP binding;GO:0016301//kinase activity;GO:0016740//transferase activity;GO:0030246//carbohydrate binding	GO:0002229//defense response to oomycetes;GO:0006468//protein phosphorylation;GO:0006952//defense response;GO:0007178//transmembrane receptor protein serine/threonine kinase signaling pathway;GO:0016310//phosphorylation;GO:0042742//defense response to bacterium
ath-miR156g	AT5G43270.1		1891	1910	-32.9	0.8414	ACUGUCUUCUCUCUCUCGUG	x||||||||||||x||||||	CGACAGAAGAGAGUGAGCAC	SPL2	Squamosa promoter-binding-like protein 2 [Source:UniProtKB/Swiss-Prot;Acc:Q9S840]	-	-	-	-	GO:0005634//nucleus	GO:0003677//DNA binding;GO:0003700//DNA-binding transcription factor activity;GO:0043565//sequence-specific DNA binding;GO:0044212//transcription regulatory region DNA binding;GO:0046872//metal ion binding	GO:0006355//regulation of transcription, DNA-templated;GO:0048510//regulation of timing of transition from vegetative to reproductive phase;GO:0048653//anther development
ath-miR156g	AT5G43270.3		1807	1826	-32.9	0.8414	ACUGUCUUCUCUCUCUCGUG	x||||||||||||x||||||	CGACAGAAGAGAGUGAGCAC	SPL2	Squamosa promoter-binding-like protein 2 [Source:UniProtKB/Swiss-Prot;Acc:Q9S840]	-	-	-	-	GO:0005634//nucleus	GO:0003677//DNA binding;GO:0003700//DNA-binding transcription factor activity;GO:0043565//sequence-specific DNA binding;GO:0044212//transcription regulatory region DNA binding;GO:0046872//metal ion binding	GO:0006355//regulation of transcription, DNA-templated;GO:0048510//regulation of timing of transition from vegetative to reproductive phase;GO:0048653//anther development
ath-miR156g	AT5G43270.2		1256	1275	-32.9	0.8414	ACUGUCUUCUCUCUCUCGUG	x||||||||||||x||||||	CGACAGAAGAGAGUGAGCAC	SPL2	Squamosa promoter-binding-like protein 2 [Source:UniProtKB/Swiss-Prot;Acc:Q9S840]	-	-	-	-	GO:0005634//nucleus	GO:0003677//DNA binding;GO:0003700//DNA-binding transcription factor activity;GO:0043565//sequence-specific DNA binding;GO:0044212//transcription regulatory region DNA binding;GO:0046872//metal ion binding	GO:0006355//regulation of transcription, DNA-templated;GO:0048510//regulation of timing of transition from vegetative to reproductive phase;GO:0048653//anther development
ath-miR156g	AT5G50570.2		1634	1653	-32.9	0.8523	ACUGUCUUCUCUCUCUCGUG	x||||||||||||x||||||	CGACAGAAGAGAGUGAGCAC	SPL13A	Squamosa promoter-binding-like protein 13B [Source:UniProtKB/Swiss-Prot;Acc:P0DI11]	-	-	-	-	GO:0005634//nucleus	GO:0003677//DNA binding;GO:0003700//DNA-binding transcription factor activity;GO:0044212//transcription regulatory region DNA binding;GO:0046872//metal ion binding	GO:0006355//regulation of transcription, DNA-templated;GO:0048653//anther development
ath-miR156g	AT5G50570.1		1264	1283	-32.9	0.8523	ACUGUCUUCUCUCUCUCGUG	x||||||||||||x||||||	CGACAGAAGAGAGUGAGCAC	SPL13A	Squamosa promoter-binding-like protein 13B [Source:UniProtKB/Swiss-Prot;Acc:P0DI11]	-	-	-	-	GO:0005634//nucleus	GO:0003677//DNA binding;GO:0003700//DNA-binding transcription factor activity;GO:0044212//transcription regulatory region DNA binding;GO:0046872//metal ion binding	GO:0006355//regulation of transcription, DNA-templated;GO:0048653//anther development
ath-miR156g	AT5G50670.2		1283	1302	-32.9	0.8523	ACUGUCUUCUCUCUCUCGUG	x||||||||||||x||||||	CGACAGAAGAGAGUGAGCAC	SPL13A	Squamosa promoter-binding-like protein 13B [Source:UniProtKB/Swiss-Prot;Acc:P0DI11]	-	-	-	-	GO:0005634//nucleus	GO:0003677//DNA binding;GO:0003700//DNA-binding transcription factor activity;GO:0044212//transcription regulatory region DNA binding;GO:0046872//metal ion binding	GO:0006355//regulation of transcription, DNA-templated;GO:0048653//anther development
ath-miR156g	AT5G50670.1		1264	1283	-32.9	0.8523	ACUGUCUUCUCUCUCUCGUG	x||||||||||||x||||||	CGACAGAAGAGAGUGAGCAC	SPL13A	Squamosa promoter-binding-like protein 13B [Source:UniProtKB/Swiss-Prot;Acc:P0DI11]	-	-	-	-	GO:0005634//nucleus	GO:0003677//DNA binding;GO:0003700//DNA-binding transcription factor activity;GO:0044212//transcription regulatory region DNA binding;GO:0046872//metal ion binding	GO:0006355//regulation of transcription, DNA-templated;GO:0048653//anther development
ath-miR156g	AT5G58020.1		309	328	-25.6	0.6615	GCUCCCUUUUCUCACUCGUA	|||xx|||o||||||||||x	CGACAGAAGAGAGUGAGCAC	-	At5g58020 [Source:UniProtKB/TrEMBL;Acc:Q6NQ98]	-	-	-	-	GO:0005634//nucleus	GO:0003674//molecular_function	GO:0000380//alternative mRNA splicing, via spliceosome;GO:0071171//site-specific DNA replication termination at RTS1 barrier;GO:1902979//mitotic DNA replication termination
ath-miR157c-3p	AT1G75640.1		3212	3232	-24.1	0.6055	CGAGAGAAAUGAACAAAGUGG	|||||||x|||||x|x|||||	GCUCUCUAUACUUCUGUCACC	-	F10A5.16 [Source:UniProtKB/TrEMBL;Acc:Q9LR04]	-	-	-	-	GO:0005886//plasma membrane;GO:0009504//cell plate;GO:0016020//membrane;GO:0016021//integral component of membrane	GO:0004672//protein kinase activity;GO:0005515//protein binding;GO:0005524//ATP binding;GO:0016301//kinase activity	GO:0000226//microtubule cytoskeleton organization;GO:0006468//protein phosphorylation;GO:0010103//stomatal complex morphogenesis;GO:0016310//phosphorylation
ath-miR157c-3p	AT2G06990.1		3133	3153	-25.2	0.6332	CGAGAGAUUUGACGAAAGUGG	||||||||x|||x||x|||||	GCUCUCUAUACUUCUGUCACC	HEN2	DExH-box ATP-dependent RNA helicase DExH10 [Source:UniProtKB/Swiss-Prot;Acc:Q9ZVW2]	Genetic Information Processing	Folding, sorting and degradation	ko03018//RNA degradation	K12598	GO:0005634//nucleus;GO:0005654//nucleoplasm;GO:0005829//cytosol;GO:0016607//nuclear speck	GO:0000166//nucleotide binding;GO:0003676//nucleic acid binding;GO:0003723//RNA binding;GO:0003724//RNA helicase activity;GO:0004004//ATP-dependent RNA helicase activity;GO:0004386//helicase activity;GO:0005524//ATP binding;GO:0016787//hydrolase activity	GO:0000460//maturation of 5.8S rRNA;GO:0006397//mRNA processing;GO:0006401//RNA catabolic process;GO:0007275//multicellular organism development;GO:0009908//flower development;GO:0010093//specification of floral organ identity;GO:0016070//RNA metabolic process;GO:0060149//negative regulation of posttranscriptional gene silencing
ath-miR160c-3p	AT1G31330.1		410	430	-23.5	0.6088	GAACGUUCCUCAGUUUGGACU	|x|x|||||||||||o|x|||	CGUACAAGGAGUCAAGCAUGA	PSAF	Photosystem I reaction center subunit III, chloroplastic [Source:UniProtKB/Swiss-Prot;Acc:Q9SHE8]	Metabolism;Metabolism	Global and overview maps;Energy metabolism	ko01100//Metabolic pathways;ko00195//Photosynthesis	K02694;K02694	GO:0005634//nucleus;GO:0009507//chloroplast;GO:0009522//photosystem I;GO:0009534//chloroplast thylakoid;GO:0009535//chloroplast thylakoid membrane;GO:0009536//plastid;GO:0009538//photosystem I reaction center;GO:0009579//thylakoid;GO:0009941//chloroplast envelope;GO:0010287//plastoglobule;GO:0016020//membrane;GO:0016021//integral component of membrane	GO:0019904//protein domain specific binding	GO:0015979//photosynthesis
ath-miR160c-3p	AT3G52072.1		1273	1293	-26	0.6718	GCAUGUUUCUCUGUUCGGAGU	|||||||o|||x|||||x|x|	CGUACAAGGAGUCAAGCAUGA	-	other RNA [Source:TAIR;Acc:AT3G52072]	-	-	-	-	-	-	-
ath-miR160c-3p	AT3G52072.2		1754	1774	-26	0.6718	GCAUGUUUCUCUGUUCGGAGU	|||||||o|||x|||||x|x|	CGUACAAGGAGUCAAGCAUGA	-	other RNA [Source:TAIR;Acc:AT3G52072]	-	-	-	-	-	-	-
ath-miR160c-3p	AT3G52072.3		1027	1047	-26	0.6718	GCAUGUUUCUCUGUUCGGAGU	|||||||o|||x|||||x|x|	CGUACAAGGAGUCAAGCAUGA	-	other RNA [Source:TAIR;Acc:AT3G52072]	-	-	-	-	-	-	-
ath-miR160c-3p	AT3G52072.4		940	960	-26	0.6718	GCAUGUUUCUCUGUUCGGAGU	|||||||o|||x|||||x|x|	CGUACAAGGAGUCAAGCAUGA	-	other RNA [Source:TAIR;Acc:AT3G52072]	-	-	-	-	-	-	-
ath-miR160c-3p	AT3G52072.5		1136	1156	-26	0.6718	GCAUGUUUCUCUGUUCGGAGU	|||||||o|||x|||||x|x|	CGUACAAGGAGUCAAGCAUGA	-	other RNA [Source:TAIR;Acc:AT3G52072]	-	-	-	-	-	-	-
ath-miR160c-3p	AT3G52072.6		1507	1527	-26	0.6718	GCAUGUUUCUCUGUUCGGAGU	|||||||o|||x|||||x|x|	CGUACAAGGAGUCAAGCAUGA	-	other RNA [Source:TAIR;Acc:AT3G52072]	-	-	-	-	-	-	-
ath-miR160c-3p	AT3G52072.7		1284	1304	-26	0.6718	GCAUGUUUCUCUGUUCGGAGU	|||||||o|||x|||||x|x|	CGUACAAGGAGUCAAGCAUGA	-	other RNA [Source:TAIR;Acc:AT3G52072]	-	-	-	-	-	-	-
ath-miR164c-3p	AT3G01490.1		485	505	-27.8	0.7374	GUGCAUAGGAUGAGGAGGUGG	|||||o|o|||||x|||||x|	CACGUGUUCUACUACUCCAAC	-	AT3g01490/F4P13_4 [Source:UniProtKB/TrEMBL;Acc:Q9SSA4]	-	-	-	-	GO:0005829//cytosol	GO:0004672//protein kinase activity;GO:0004674//protein serine/threonine kinase activity;GO:0004712//protein serine/threonine/tyrosine kinase activity;GO:0005524//ATP binding;GO:0016301//kinase activity	GO:0006468//protein phosphorylation;GO:0016310//phosphorylation
ath-miR164c-3p	AT3G01490.2		301	321	-27.8	0.7374	GUGCAUAGGAUGAGGAGGUGG	|||||o|o|||||x|||||x|	CACGUGUUCUACUACUCCAAC	-	AT3g01490/F4P13_4 [Source:UniProtKB/TrEMBL;Acc:Q9SSA4]	-	-	-	-	-	GO:0004672//protein kinase activity;GO:0005524//ATP binding;GO:0016301//kinase activity	GO:0006468//protein phosphorylation;GO:0016310//phosphorylation
ath-miR164c-3p	AT4G17140.1		2836	2856	-25.5	0.6855	CUGUACAAGAUGAGGAGGUCG	x||o|||||||||x|||||x|	CACGUGUUCUACUACUCCAAC	-	Pleckstrin homology (PH) domain-containing protein [Source:UniProtKB/TrEMBL;Acc:F4JNE2]	-	-	-	-	-	-	-
ath-miR164c-3p	AT4G17140.2		2836	2856	-25.5	0.6855	CUGUACAAGAUGAGGAGGUCG	x||o|||||||||x|||||x|	CACGUGUUCUACUACUCCAAC	-	Pleckstrin homology (PH) domain-containing protein [Source:UniProtKB/TrEMBL;Acc:F4JNE2]	-	-	-	-	-	-	-
ath-miR164c-3p	AT4G17140.3		2836	2856	-25.5	0.6855	CUGUACAAGAUGAGGAGGUCG	x||o|||||||||x|||||x|	CACGUGUUCUACUACUCCAAC	-	Pleckstrin homology (PH) domain-containing protein [Source:UniProtKB/TrEMBL;Acc:F4JNE2]	-	-	-	-	GO:0005623//cell;GO:0005773//vacuole;GO:0005794//Golgi apparatus;GO:0005829//cytosol;GO:0009506//plasmodesma;GO:0019898//extrinsic component of membrane	-	GO:0006623//protein targeting to vacuole;GO:0045053//protein retention in Golgi apparatus
ath-miR167a-5p	AT1G30330.2	ARF	3236	3256	-31	0.7769	UGUUCGACGGUCGGACUAGAG	xx|||||||||||x||||||x	UGAAGCUGCCAGCAUGAUCUA	ARF6	Auxin response factor 6 [Source:UniProtKB/Swiss-Prot;Acc:Q9ZTX8]	-	-	-	-	GO:0005634//nucleus	GO:0003677//DNA binding;GO:0003700//DNA-binding transcription factor activity;GO:0005515//protein binding	GO:0006355//regulation of transcription, DNA-templated;GO:0009725//response to hormone;GO:0009733//response to auxin;GO:0009734//auxin-activated signaling pathway;GO:0009908//flower development
ath-miR167a-5p	AT1G30330.1	ARF	3341	3361	-31	0.7769	UGUUCGACGGUCGGACUAGAG	xx|||||||||||x||||||x	UGAAGCUGCCAGCAUGAUCUA	ARF6	Auxin response factor 6 [Source:UniProtKB/Swiss-Prot;Acc:Q9ZTX8]	-	-	-	-	GO:0005634//nucleus	GO:0003677//DNA binding;GO:0005515//protein binding	GO:0006355//regulation of transcription, DNA-templated;GO:0009725//response to hormone
ath-miR167a-5p	AT1G30330.3	ARF	3472	3492	-31	0.7769	UGUUCGACGGUCGGACUAGAG	xx|||||||||||x||||||x	UGAAGCUGCCAGCAUGAUCUA	ARF6	Auxin response factor 6 [Source:UniProtKB/Swiss-Prot;Acc:Q9ZTX8]	-	-	-	-	GO:0005634//nucleus	GO:0003677//DNA binding;GO:0003700//DNA-binding transcription factor activity;GO:0005515//protein binding	GO:0006355//regulation of transcription, DNA-templated;GO:0009725//response to hormone;GO:0009733//response to auxin;GO:0009734//auxin-activated signaling pathway;GO:0009908//flower development
ath-miR167a-5p	AT3G06060.2		737	757	-24.1	0.604	ACUUCGAGGGUUGUUCUAAAU	|||||||x|||o||x|||x||	UGAAGCUGCCAGCAUGAUCUA	-	NAD(P)-binding Rossmann-fold superfamily protein [Source:UniProtKB/TrEMBL;Acc:A0A1I9LMA8]	Metabolism;Metabolism	Global and overview maps;Lipid metabolism	ko01100//Metabolic pathways;ko00600//Sphingolipid metabolism	K04708;K04708	GO:0016020//membrane;GO:0016021//integral component of membrane	GO:0016491//oxidoreductase activity	GO:0055114//oxidation-reduction process
ath-miR167a-5p	AT3G06060.1		468	488	-24.1	0.604	ACUUCGAGGGUUGUUCUAAAU	|||||||x|||o||x|||x||	UGAAGCUGCCAGCAUGAUCUA	-	NAD(P)-binding Rossmann-fold superfamily protein [Source:UniProtKB/TrEMBL;Acc:A0A1I9LMA8]	Metabolism;Metabolism	Global and overview maps;Lipid metabolism	ko01100//Metabolic pathways;ko00600//Sphingolipid metabolism	K04708;K04708	GO:0005783//endoplasmic reticulum;GO:0005789//endoplasmic reticulum membrane;GO:0016020//membrane;GO:0016021//integral component of membrane	GO:0016491//oxidoreductase activity;GO:0047560//3-dehydrosphinganine reductase activity	GO:0006629//lipid metabolic process;GO:0006665//sphingolipid metabolic process;GO:0006666//3-keto-sphinganine metabolic process;GO:0030148//sphingolipid biosynthetic process;GO:0055114//oxidation-reduction process
ath-miR167a-5p	AT5G37020.1	ARF	2945	2965	-31.4	0.787	UGUUCGACGGUCGGACUAGAU	xx|||||||||||x|||||||	UGAAGCUGCCAGCAUGAUCUA	ARF8	Auxin response factor [Source:UniProtKB/TrEMBL;Acc:A0A178UFA9]	-	-	-	-	GO:0005634//nucleus	GO:0003677//DNA binding;GO:0003700//DNA-binding transcription factor activity;GO:0005515//protein binding;GO:0043565//sequence-specific DNA binding;GO:0044212//transcription regulatory region DNA binding	GO:0006351//transcription, DNA-templated;GO:0006355//regulation of transcription, DNA-templated;GO:0009725//response to hormone;GO:0009733//response to auxin;GO:0009734//auxin-activated signaling pathway;GO:0009908//flower development
ath-miR167a-5p	AT5G37020.3	ARF	2898	2918	-31.4	0.787	UGUUCGACGGUCGGACUAGAU	xx|||||||||||x|||||||	UGAAGCUGCCAGCAUGAUCUA	ARF8	Auxin response factor [Source:UniProtKB/TrEMBL;Acc:A0A178UFA9]	-	-	-	-	GO:0005634//nucleus	GO:0003677//DNA binding;GO:0005515//protein binding	GO:0006351//transcription, DNA-templated;GO:0006355//regulation of transcription, DNA-templated;GO:0009725//response to hormone;GO:0009734//auxin-activated signaling pathway
ath-miR167a-5p	AT5G37020.2	ARF	2370	2390	-31.4	0.787	UGUUCGACGGUCGGACUAGAU	xx|||||||||||x|||||||	UGAAGCUGCCAGCAUGAUCUA	ARF8	Auxin response factor [Source:UniProtKB/TrEMBL;Acc:A0A178UFA9]	-	-	-	-	GO:0005634//nucleus	GO:0003677//DNA binding;GO:0005515//protein binding	GO:0006355//regulation of transcription, DNA-templated;GO:0009725//response to hormone;GO:0009734//auxin-activated signaling pathway
ath-miR167b	AT1G30330.2	ARF	3236	3256	-31	0.7769	UGUUCGACGGUCGGACUAGAG	xx|||||||||||x||||||x	UGAAGCUGCCAGCAUGAUCUA	ARF6	Auxin response factor 6 [Source:UniProtKB/Swiss-Prot;Acc:Q9ZTX8]	-	-	-	-	GO:0005634//nucleus	GO:0003677//DNA binding;GO:0003700//DNA-binding transcription factor activity;GO:0005515//protein binding	GO:0006355//regulation of transcription, DNA-templated;GO:0009725//response to hormone;GO:0009733//response to auxin;GO:0009734//auxin-activated signaling pathway;GO:0009908//flower development
ath-miR167b	AT1G30330.1	ARF	3341	3361	-31	0.7769	UGUUCGACGGUCGGACUAGAG	xx|||||||||||x||||||x	UGAAGCUGCCAGCAUGAUCUA	ARF6	Auxin response factor 6 [Source:UniProtKB/Swiss-Prot;Acc:Q9ZTX8]	-	-	-	-	GO:0005634//nucleus	GO:0003677//DNA binding;GO:0005515//protein binding	GO:0006355//regulation of transcription, DNA-templated;GO:0009725//response to hormone
ath-miR167b	AT1G30330.3	ARF	3472	3492	-31	0.7769	UGUUCGACGGUCGGACUAGAG	xx|||||||||||x||||||x	UGAAGCUGCCAGCAUGAUCUA	ARF6	Auxin response factor 6 [Source:UniProtKB/Swiss-Prot;Acc:Q9ZTX8]	-	-	-	-	GO:0005634//nucleus	GO:0003677//DNA binding;GO:0003700//DNA-binding transcription factor activity;GO:0005515//protein binding	GO:0006355//regulation of transcription, DNA-templated;GO:0009725//response to hormone;GO:0009733//response to auxin;GO:0009734//auxin-activated signaling pathway;GO:0009908//flower development
ath-miR167b	AT3G06060.2		737	757	-24.1	0.604	ACUUCGAGGGUUGUUCUAAAU	|||||||x|||o||x|||x||	UGAAGCUGCCAGCAUGAUCUA	-	NAD(P)-binding Rossmann-fold superfamily protein [Source:UniProtKB/TrEMBL;Acc:A0A1I9LMA8]	Metabolism;Metabolism	Global and overview maps;Lipid metabolism	ko01100//Metabolic pathways;ko00600//Sphingolipid metabolism	K04708;K04708	GO:0016020//membrane;GO:0016021//integral component of membrane	GO:0016491//oxidoreductase activity	GO:0055114//oxidation-reduction process
ath-miR167b	AT3G06060.1		468	488	-24.1	0.604	ACUUCGAGGGUUGUUCUAAAU	|||||||x|||o||x|||x||	UGAAGCUGCCAGCAUGAUCUA	-	NAD(P)-binding Rossmann-fold superfamily protein [Source:UniProtKB/TrEMBL;Acc:A0A1I9LMA8]	Metabolism;Metabolism	Global and overview maps;Lipid metabolism	ko01100//Metabolic pathways;ko00600//Sphingolipid metabolism	K04708;K04708	GO:0005783//endoplasmic reticulum;GO:0005789//endoplasmic reticulum membrane;GO:0016020//membrane;GO:0016021//integral component of membrane	GO:0016491//oxidoreductase activity;GO:0047560//3-dehydrosphinganine reductase activity	GO:0006629//lipid metabolic process;GO:0006665//sphingolipid metabolic process;GO:0006666//3-keto-sphinganine metabolic process;GO:0030148//sphingolipid biosynthetic process;GO:0055114//oxidation-reduction process
ath-miR167b	AT5G37020.1	ARF	2945	2965	-31.4	0.787	UGUUCGACGGUCGGACUAGAU	xx|||||||||||x|||||||	UGAAGCUGCCAGCAUGAUCUA	ARF8	Auxin response factor [Source:UniProtKB/TrEMBL;Acc:A0A178UFA9]	-	-	-	-	GO:0005634//nucleus	GO:0003677//DNA binding;GO:0003700//DNA-binding transcription factor activity;GO:0005515//protein binding;GO:0043565//sequence-specific DNA binding;GO:0044212//transcription regulatory region DNA binding	GO:0006351//transcription, DNA-templated;GO:0006355//regulation of transcription, DNA-templated;GO:0009725//response to hormone;GO:0009733//response to auxin;GO:0009734//auxin-activated signaling pathway;GO:0009908//flower development
ath-miR167b	AT5G37020.3	ARF	2898	2918	-31.4	0.787	UGUUCGACGGUCGGACUAGAU	xx|||||||||||x|||||||	UGAAGCUGCCAGCAUGAUCUA	ARF8	Auxin response factor [Source:UniProtKB/TrEMBL;Acc:A0A178UFA9]	-	-	-	-	GO:0005634//nucleus	GO:0003677//DNA binding;GO:0005515//protein binding	GO:0006351//transcription, DNA-templated;GO:0006355//regulation of transcription, DNA-templated;GO:0009725//response to hormone;GO:0009734//auxin-activated signaling pathway
ath-miR167b	AT5G37020.2	ARF	2370	2390	-31.4	0.787	UGUUCGACGGUCGGACUAGAU	xx|||||||||||x|||||||	UGAAGCUGCCAGCAUGAUCUA	ARF8	Auxin response factor [Source:UniProtKB/TrEMBL;Acc:A0A178UFA9]	-	-	-	-	GO:0005634//nucleus	GO:0003677//DNA binding;GO:0005515//protein binding	GO:0006355//regulation of transcription, DNA-templated;GO:0009725//response to hormone;GO:0009734//auxin-activated signaling pathway
ath-miR170-3p	AT1G27710.1		671	691	-24.6	0.6796	ACUGAGGCGGCACAGGUAUAG	|||o|xx||||||||x|||||	UGAUUGAGCCGUGUCAAUAUC	-	Glycine-rich protein family [Source:UniProtKB/TrEMBL;Acc:Q9SFY8]	-	-	-	-	-	GO:0003674//molecular_function	GO:0008150//biological_process
ath-miR170-3p	AT1G27710.2		651	671	-24.6	0.6796	ACUGAGGCGGCACAGGUAUAG	|||o|xx||||||||x|||||	UGAUUGAGCCGUGUCAAUAUC	-	Glycine-rich protein family [Source:UniProtKB/TrEMBL;Acc:Q9SFY8]	-	-	-	-	-	-	-
ath-miR170-3p	AT2G45160.1		1304	1324	-34.9	0.9721	ACUAACUCGGCGCGGUUAUAG	|||||||||||o|o|||||||	UGAUUGAGCCGUGUCAAUAUC	SCL27	Scarecrow-like protein 27 [Source:UniProtKB/Swiss-Prot;Acc:Q7XJM8]	-	-	-	-	GO:0005634//nucleus	GO:0003700//DNA-binding transcription factor activity;GO:0043565//sequence-specific DNA binding;GO:0044212//transcription regulatory region DNA binding	GO:0006355//regulation of transcription, DNA-templated;GO:0030154//cell differentiation;GO:0048768//root hair cell tip growth;GO:0051301//cell division
ath-miR170-3p	AT3G04490.2		80	100	-23.5	0.6492	ACUAACUUGGCACACUUGGAG	|||||||o||||||x||ox||	UGAUUGAGCCGUGUCAAUAUC	-	Exportin-4 protein [Source:UniProtKB/TrEMBL;Acc:A0A1I9LPW2]	-	-	-	-	GO:0005643//nuclear pore;GO:0005737//cytoplasm	GO:0005049//nuclear export signal receptor activity	GO:0006611//protein export from nucleus
ath-miR170-3p	AT3G60630.1		1100	1120	-34.9	0.9721	ACUAACUCGGCGCGGUUAUAG	|||||||||||o|o|||||||	UGAUUGAGCCGUGUCAAUAUC	SCL22	Scarecrow-like protein 22 [Source:UniProtKB/Swiss-Prot;Acc:Q9M000]	-	-	-	-	GO:0005634//nucleus	GO:0003700//DNA-binding transcription factor activity;GO:0043565//sequence-specific DNA binding	GO:0006355//regulation of transcription, DNA-templated;GO:0030154//cell differentiation;GO:0048768//root hair cell tip growth;GO:0051301//cell division
ath-miR170-3p	AT4G00150.1		1065	1085	-35.2	0.9724	ACUAACUCGGCGCGGUUAUAG	|||||||||||o|o|||||||	UGAUUGAGCCGUGUCAAUAUC	SCL6	Scarecrow-like protein 6 [Source:UniProtKB/Swiss-Prot;Acc:O81316]	-	-	-	-	GO:0005634//nucleus	GO:0003700//DNA-binding transcription factor activity;GO:0005515//protein binding;GO:0043565//sequence-specific DNA binding	GO:0006355//regulation of transcription, DNA-templated;GO:0007623//circadian rhythm;GO:0030154//cell differentiation;GO:0048768//root hair cell tip growth;GO:0051301//cell division
ath-miR390a-5p	AT1G56130.1		318	338	-29.5	0.6614	CUCGAGACCUCCCUAUCCAGG	x|||||x||||||||||xx||	AAGCUCAGGAGGGAUAGCGCC	-	Probable LRR receptor-like serine/threonine-protein kinase At1g56130 [Source:UniProtKB/Swiss-Prot;Acc:C0LGH2]	-	-	-	-	GO:0016020//membrane;GO:0016021//integral component of membrane	GO:0004672//protein kinase activity;GO:0005515//protein binding;GO:0005524//ATP binding;GO:0016301//kinase activity	GO:0006468//protein phosphorylation;GO:0016310//phosphorylation
ath-miR390a-5p	AT1G56130.2		463	483	-29.5	0.6614	CUCGAGACCUCCCUAUCCAGG	x|||||x||||||||||xx||	AAGCUCAGGAGGGAUAGCGCC	-	Probable LRR receptor-like serine/threonine-protein kinase At1g56130 [Source:UniProtKB/Swiss-Prot;Acc:C0LGH2]	-	-	-	-	GO:0005886//plasma membrane;GO:0016020//membrane;GO:0016021//integral component of membrane	GO:0000166//nucleotide binding;GO:0004672//protein kinase activity;GO:0004674//protein serine/threonine kinase activity;GO:0005515//protein binding;GO:0005524//ATP binding;GO:0016301//kinase activity;GO:0016740//transferase activity	GO:0006468//protein phosphorylation;GO:0016310//phosphorylation;GO:0046777//protein autophosphorylation
ath-miR390a-5p	AT1G61520.3		468	488	-27.7	0.6239	UUAGAGUCCUCGUUAUCGAGG	||x||||||||xo|||||x||	AAGCUCAGGAGGGAUAGCGCC	LHCA3	Chlorophyll a-b binding protein, chloroplastic [Source:UniProtKB/TrEMBL;Acc:A0A178W5Y6]	Metabolism	Energy metabolism	ko00196//Photosynthesis - antenna proteins	K08909	GO:0005634//nucleus;GO:0009507//chloroplast;GO:0009522//photosystem I;GO:0009523//photosystem II;GO:0009534//chloroplast thylakoid;GO:0009535//chloroplast thylakoid membrane;GO:0009536//plastid;GO:0009579//thylakoid;GO:0010287//plastoglobule;GO:0016020//membrane;GO:0016021//integral component of membrane	GO:0005515//protein binding;GO:0016168//chlorophyll binding;GO:0019904//protein domain specific binding;GO:0046872//metal ion binding	GO:0009409//response to cold;GO:0009416//response to light stimulus;GO:0009644//response to high light intensity;GO:0009645//response to low light intensity stimulus;GO:0009735//response to cytokinin;GO:0009765//photosynthesis, light harvesting;GO:0009768//photosynthesis, light harvesting in photosystem I;GO:0015979//photosynthesis;GO:0018298//protein-chromophore linkage
ath-miR390a-5p	AT1G61520.1		596	616	-27.7	0.6239	UUAGAGUCCUCGUUAUCGAGG	||x||||||||xo|||||x||	AAGCUCAGGAGGGAUAGCGCC	LHCA3	Chlorophyll a-b binding protein, chloroplastic [Source:UniProtKB/TrEMBL;Acc:A0A178W5Y6]	Metabolism	Energy metabolism	ko00196//Photosynthesis - antenna proteins	K08909	GO:0005634//nucleus;GO:0009507//chloroplast;GO:0009522//photosystem I;GO:0009523//photosystem II;GO:0009534//chloroplast thylakoid;GO:0009535//chloroplast thylakoid membrane;GO:0009536//plastid;GO:0009579//thylakoid;GO:0010287//plastoglobule;GO:0016020//membrane;GO:0016021//integral component of membrane	GO:0005515//protein binding;GO:0016168//chlorophyll binding;GO:0019904//protein domain specific binding;GO:0046872//metal ion binding	GO:0009409//response to cold;GO:0009416//response to light stimulus;GO:0009644//response to high light intensity;GO:0009645//response to low light intensity stimulus;GO:0009735//response to cytokinin;GO:0009765//photosynthesis, light harvesting;GO:0009768//photosynthesis, light harvesting in photosystem I;GO:0015979//photosynthesis;GO:0018298//protein-chromophore linkage
ath-miR390a-5p	AT1G61520.2		592	612	-27.7	0.6239	UUAGAGUCCUCGUUAUCGAGG	||x||||||||xo|||||x||	AAGCUCAGGAGGGAUAGCGCC	LHCA3	Chlorophyll a-b binding protein, chloroplastic [Source:UniProtKB/TrEMBL;Acc:A0A178W5Y6]	Metabolism	Energy metabolism	ko00196//Photosynthesis - antenna proteins	K08909	GO:0016020//membrane	-	GO:0009765//photosynthesis, light harvesting
ath-miR390a-5p	AT3G24660.1		481	501	-28.9	0.6422	UUCGAGUUCUCCCUAACUGGG	|||||||o|||||||x|xx||	AAGCUCAGGAGGGAUAGCGCC	TMKL1	Putative kinase-like protein TMKL1 [Source:UniProtKB/Swiss-Prot;Acc:P33543]	-	-	-	-	GO:0005886//plasma membrane;GO:0009506//plasmodesma;GO:0016020//membrane;GO:0016021//integral component of membrane	GO:0004672//protein kinase activity;GO:0005515//protein binding;GO:0005524//ATP binding;GO:0016301//kinase activity	GO:0006468//protein phosphorylation;GO:0016310//phosphorylation
ath-miR390a-5p	AT4G08850.1		1282	1302	-30.3	0.6733	UUAGAGUCCUCCCUAAAGUGG	||x||||||||||||xx|o||	AAGCUCAGGAGGGAUAGCGCC	MIK2	MDIS1-interacting receptor like kinase 2 [Source:UniProtKB/Swiss-Prot;Acc:Q8VZG8]	-	-	-	-	GO:0005886//plasma membrane;GO:0009506//plasmodesma;GO:0016020//membrane;GO:0016021//integral component of membrane;GO:0090406//pollen tube	GO:0000166//nucleotide binding;GO:0004672//protein kinase activity;GO:0004674//protein serine/threonine kinase activity;GO:0005515//protein binding;GO:0005524//ATP binding;GO:0016301//kinase activity;GO:0016740//transferase activity	GO:0006468//protein phosphorylation;GO:0009755//hormone-mediated signaling pathway;GO:0010183//pollen tube guidance;GO:0016310//phosphorylation;GO:0046777//protein autophosphorylation
ath-miR390a-5p	AT4G08850.2		966	986	-30.3	0.6733	UUAGAGUCCUCCCUAAAGUGG	||x||||||||||||xx|o||	AAGCUCAGGAGGGAUAGCGCC	MIK2	MDIS1-interacting receptor like kinase 2 [Source:UniProtKB/Swiss-Prot;Acc:Q8VZG8]	-	-	-	-	GO:0016020//membrane;GO:0016021//integral component of membrane	GO:0004672//protein kinase activity;GO:0005515//protein binding;GO:0005524//ATP binding;GO:0016301//kinase activity	GO:0006468//protein phosphorylation;GO:0016310//phosphorylation
ath-miR390a-5p	AT5G14210.1		1945	1965	-30.8	0.6937	UUAUAGUCCUCCCUGUCUCGG	||xx||||||||||o||x|||	AAGCUCAGGAGGGAUAGCGCC	-	Leucine-rich repeat protein kinase family protein [Source:TAIR;Acc:AT5G14210]	-	-	-	-	GO:0005739//mitochondrion;GO:0016020//membrane;GO:0016021//integral component of membrane	GO:0004672//protein kinase activity;GO:0005515//protein binding;GO:0005524//ATP binding;GO:0016301//kinase activity	GO:0006468//protein phosphorylation;GO:0016310//phosphorylation
ath-miR390a-5p	AT5G14210.2		1945	1965	-30.8	0.6937	UUAUAGUCCUCCCUGUCUCGG	||xx||||||||||o||x|||	AAGCUCAGGAGGGAUAGCGCC	-	Leucine-rich repeat protein kinase family protein [Source:TAIR;Acc:AT5G14210]	-	-	-	-	GO:0016020//membrane;GO:0016021//integral component of membrane	GO:0004672//protein kinase activity;GO:0005515//protein binding;GO:0005524//ATP binding;GO:0016301//kinase activity	GO:0006468//protein phosphorylation;GO:0016310//phosphorylation
ath-miR390a-5p	AT5G14210.3		1945	1965	-30.8	0.6937	UUAUAGUCCUCCCUGUCUCGG	||xx||||||||||o||x|||	AAGCUCAGGAGGGAUAGCGCC	-	Leucine-rich repeat protein kinase family protein [Source:TAIR;Acc:AT5G14210]	-	-	-	-	GO:0016020//membrane;GO:0016021//integral component of membrane	GO:0004672//protein kinase activity;GO:0005515//protein binding;GO:0005524//ATP binding;GO:0016301//kinase activity	GO:0006468//protein phosphorylation;GO:0016310//phosphorylation
ath-miR390b-5p	AT1G56130.1		318	338	-29.5	0.6614	CUCGAGACCUCCCUAUCCAGG	x|||||x||||||||||xx||	AAGCUCAGGAGGGAUAGCGCC	-	Probable LRR receptor-like serine/threonine-protein kinase At1g56130 [Source:UniProtKB/Swiss-Prot;Acc:C0LGH2]	-	-	-	-	GO:0016020//membrane;GO:0016021//integral component of membrane	GO:0004672//protein kinase activity;GO:0005515//protein binding;GO:0005524//ATP binding;GO:0016301//kinase activity	GO:0006468//protein phosphorylation;GO:0016310//phosphorylation
ath-miR390b-5p	AT1G56130.2		463	483	-29.5	0.6614	CUCGAGACCUCCCUAUCCAGG	x|||||x||||||||||xx||	AAGCUCAGGAGGGAUAGCGCC	-	Probable LRR receptor-like serine/threonine-protein kinase At1g56130 [Source:UniProtKB/Swiss-Prot;Acc:C0LGH2]	-	-	-	-	GO:0005886//plasma membrane;GO:0016020//membrane;GO:0016021//integral component of membrane	GO:0000166//nucleotide binding;GO:0004672//protein kinase activity;GO:0004674//protein serine/threonine kinase activity;GO:0005515//protein binding;GO:0005524//ATP binding;GO:0016301//kinase activity;GO:0016740//transferase activity	GO:0006468//protein phosphorylation;GO:0016310//phosphorylation;GO:0046777//protein autophosphorylation
ath-miR390b-5p	AT1G61520.3		468	488	-27.7	0.6239	UUAGAGUCCUCGUUAUCGAGG	||x||||||||xo|||||x||	AAGCUCAGGAGGGAUAGCGCC	LHCA3	Chlorophyll a-b binding protein, chloroplastic [Source:UniProtKB/TrEMBL;Acc:A0A178W5Y6]	Metabolism	Energy metabolism	ko00196//Photosynthesis - antenna proteins	K08909	GO:0005634//nucleus;GO:0009507//chloroplast;GO:0009522//photosystem I;GO:0009523//photosystem II;GO:0009534//chloroplast thylakoid;GO:0009535//chloroplast thylakoid membrane;GO:0009536//plastid;GO:0009579//thylakoid;GO:0010287//plastoglobule;GO:0016020//membrane;GO:0016021//integral component of membrane	GO:0005515//protein binding;GO:0016168//chlorophyll binding;GO:0019904//protein domain specific binding;GO:0046872//metal ion binding	GO:0009409//response to cold;GO:0009416//response to light stimulus;GO:0009644//response to high light intensity;GO:0009645//response to low light intensity stimulus;GO:0009735//response to cytokinin;GO:0009765//photosynthesis, light harvesting;GO:0009768//photosynthesis, light harvesting in photosystem I;GO:0015979//photosynthesis;GO:0018298//protein-chromophore linkage
ath-miR390b-5p	AT1G61520.1		596	616	-27.7	0.6239	UUAGAGUCCUCGUUAUCGAGG	||x||||||||xo|||||x||	AAGCUCAGGAGGGAUAGCGCC	LHCA3	Chlorophyll a-b binding protein, chloroplastic [Source:UniProtKB/TrEMBL;Acc:A0A178W5Y6]	Metabolism	Energy metabolism	ko00196//Photosynthesis - antenna proteins	K08909	GO:0005634//nucleus;GO:0009507//chloroplast;GO:0009522//photosystem I;GO:0009523//photosystem II;GO:0009534//chloroplast thylakoid;GO:0009535//chloroplast thylakoid membrane;GO:0009536//plastid;GO:0009579//thylakoid;GO:0010287//plastoglobule;GO:0016020//membrane;GO:0016021//integral component of membrane	GO:0005515//protein binding;GO:0016168//chlorophyll binding;GO:0019904//protein domain specific binding;GO:0046872//metal ion binding	GO:0009409//response to cold;GO:0009416//response to light stimulus;GO:0009644//response to high light intensity;GO:0009645//response to low light intensity stimulus;GO:0009735//response to cytokinin;GO:0009765//photosynthesis, light harvesting;GO:0009768//photosynthesis, light harvesting in photosystem I;GO:0015979//photosynthesis;GO:0018298//protein-chromophore linkage
ath-miR390b-5p	AT1G61520.2		592	612	-27.7	0.6239	UUAGAGUCCUCGUUAUCGAGG	||x||||||||xo|||||x||	AAGCUCAGGAGGGAUAGCGCC	LHCA3	Chlorophyll a-b binding protein, chloroplastic [Source:UniProtKB/TrEMBL;Acc:A0A178W5Y6]	Metabolism	Energy metabolism	ko00196//Photosynthesis - antenna proteins	K08909	GO:0016020//membrane	-	GO:0009765//photosynthesis, light harvesting
ath-miR390b-5p	AT3G24660.1		481	501	-28.9	0.6422	UUCGAGUUCUCCCUAACUGGG	|||||||o|||||||x|xx||	AAGCUCAGGAGGGAUAGCGCC	TMKL1	Putative kinase-like protein TMKL1 [Source:UniProtKB/Swiss-Prot;Acc:P33543]	-	-	-	-	GO:0005886//plasma membrane;GO:0009506//plasmodesma;GO:0016020//membrane;GO:0016021//integral component of membrane	GO:0004672//protein kinase activity;GO:0005515//protein binding;GO:0005524//ATP binding;GO:0016301//kinase activity	GO:0006468//protein phosphorylation;GO:0016310//phosphorylation
ath-miR390b-5p	AT4G08850.1		1282	1302	-30.3	0.6733	UUAGAGUCCUCCCUAAAGUGG	||x||||||||||||xx|o||	AAGCUCAGGAGGGAUAGCGCC	MIK2	MDIS1-interacting receptor like kinase 2 [Source:UniProtKB/Swiss-Prot;Acc:Q8VZG8]	-	-	-	-	GO:0005886//plasma membrane;GO:0009506//plasmodesma;GO:0016020//membrane;GO:0016021//integral component of membrane;GO:0090406//pollen tube	GO:0000166//nucleotide binding;GO:0004672//protein kinase activity;GO:0004674//protein serine/threonine kinase activity;GO:0005515//protein binding;GO:0005524//ATP binding;GO:0016301//kinase activity;GO:0016740//transferase activity	GO:0006468//protein phosphorylation;GO:0009755//hormone-mediated signaling pathway;GO:0010183//pollen tube guidance;GO:0016310//phosphorylation;GO:0046777//protein autophosphorylation
ath-miR390b-5p	AT4G08850.2		966	986	-30.3	0.6733	UUAGAGUCCUCCCUAAAGUGG	||x||||||||||||xx|o||	AAGCUCAGGAGGGAUAGCGCC	MIK2	MDIS1-interacting receptor like kinase 2 [Source:UniProtKB/Swiss-Prot;Acc:Q8VZG8]	-	-	-	-	GO:0016020//membrane;GO:0016021//integral component of membrane	GO:0004672//protein kinase activity;GO:0005515//protein binding;GO:0005524//ATP binding;GO:0016301//kinase activity	GO:0006468//protein phosphorylation;GO:0016310//phosphorylation
ath-miR390b-5p	AT5G14210.1		1945	1965	-30.8	0.6937	UUAUAGUCCUCCCUGUCUCGG	||xx||||||||||o||x|||	AAGCUCAGGAGGGAUAGCGCC	-	Leucine-rich repeat protein kinase family protein [Source:TAIR;Acc:AT5G14210]	-	-	-	-	GO:0005739//mitochondrion;GO:0016020//membrane;GO:0016021//integral component of membrane	GO:0004672//protein kinase activity;GO:0005515//protein binding;GO:0005524//ATP binding;GO:0016301//kinase activity	GO:0006468//protein phosphorylation;GO:0016310//phosphorylation
ath-miR390b-5p	AT5G14210.2		1945	1965	-30.8	0.6937	UUAUAGUCCUCCCUGUCUCGG	||xx||||||||||o||x|||	AAGCUCAGGAGGGAUAGCGCC	-	Leucine-rich repeat protein kinase family protein [Source:TAIR;Acc:AT5G14210]	-	-	-	-	GO:0016020//membrane;GO:0016021//integral component of membrane	GO:0004672//protein kinase activity;GO:0005515//protein binding;GO:0005524//ATP binding;GO:0016301//kinase activity	GO:0006468//protein phosphorylation;GO:0016310//phosphorylation
ath-miR390b-5p	AT5G14210.3		1945	1965	-30.8	0.6937	UUAUAGUCCUCCCUGUCUCGG	||xx||||||||||o||x|||	AAGCUCAGGAGGGAUAGCGCC	-	Leucine-rich repeat protein kinase family protein [Source:TAIR;Acc:AT5G14210]	-	-	-	-	GO:0016020//membrane;GO:0016021//integral component of membrane	GO:0004672//protein kinase activity;GO:0005515//protein binding;GO:0005524//ATP binding;GO:0016301//kinase activity	GO:0006468//protein phosphorylation;GO:0016310//phosphorylation
ath-miR391-5p	AT1G52342.1		206	226	-25.9	0.6023	AAGCAUCUUCUCUACAGCGGU	||||x||o||||||xx|||||	UUCGCAGGAGAGAUAGCGCCA	-	Putative uncharacterized protein [Source:UniProtKB/TrEMBL;Acc:Q1G3Y9]	-	-	-	-	-	GO:0003674//molecular_function	GO:0008150//biological_process
ath-miR391-5p	AT4G15200.2		181	201	-26.6	0.6172	AAGCGGCCUCUGUUUGGCGGU	|||||x|||||x|x|x|||||	UUCGCAGGAGAGAUAGCGCCA	AFH3	formin 3 [Source:TAIR;Acc:AT4G15200]	-	-	-	-	GO:0016020//membrane;GO:0016021//integral component of membrane	-	-
ath-miR391-5p	AT4G15200.3		181	201	-26.6	0.6172	AAGCGGCCUCUGUUUGGCGGU	|||||x|||||x|x|x|||||	UUCGCAGGAGAGAUAGCGCCA	AFH3	formin 3 [Source:TAIR;Acc:AT4G15200]	-	-	-	-	GO:0016020//membrane;GO:0016021//integral component of membrane	-	-
ath-miR391-5p	AT4G21770.1		76	96	-30	0.7026	AUGCGUCCUCUCUAUGGCCGC	|x|||||||||||||x||x|x	UUCGCAGGAGAGAUAGCGCCA	-	RNA pseudouridine synthase 6, chloroplastic [Source:UniProtKB/Swiss-Prot;Acc:Q9SVS0]	-	-	-	-	GO:0009507//chloroplast;GO:0009536//plastid	GO:0003723//RNA binding;GO:0009982//pseudouridine synthase activity;GO:0016853//isomerase activity	GO:0001522//pseudouridine synthesis;GO:0009451//RNA modification
ath-miR391-5p	AT4G21770.2		76	96	-30	0.7026	AUGCGUCCUCUCUAUGGCCGC	|x|||||||||||||x||x|x	UUCGCAGGAGAGAUAGCGCCA	-	RNA pseudouridine synthase 6, chloroplastic [Source:UniProtKB/Swiss-Prot;Acc:Q9SVS0]	-	-	-	-	-	GO:0003723//RNA binding;GO:0009982//pseudouridine synthase activity	GO:0001522//pseudouridine synthesis;GO:0009451//RNA modification
ath-miR391-5p	AT4G29900.1		298	318	-33.1	0.7698	CAGCGUCCUCUCUAUCGUUGU	x||||||||||||||||ox||	UUCGCAGGAGAGAUAGCGCCA	ACA10	Calcium-transporting ATPase 10, plasma membrane-type [Source:UniProtKB/Swiss-Prot;Acc:Q9SZR1]	-	-	-	-	GO:0005886//plasma membrane;GO:0005887//integral component of plasma membrane;GO:0009506//plasmodesma;GO:0016020//membrane;GO:0016021//integral component of membrane;GO:0043231//intracellular membrane-bounded organelle	GO:0000166//nucleotide binding;GO:0005388//calcium-transporting ATPase activity;GO:0005516//calmodulin binding;GO:0005524//ATP binding;GO:0019829//cation-transporting ATPase activity;GO:0046872//metal ion binding	GO:0006811//ion transport;GO:0006816//calcium ion transport;GO:0070588//calcium ion transmembrane transport
ath-miR391-5p	AT4G29900.2		608	628	-33.1	0.7698	CAGCGUCCUCUCUAUCGUUGU	x||||||||||||||||ox||	UUCGCAGGAGAGAUAGCGCCA	ACA10	Calcium-transporting ATPase 10, plasma membrane-type [Source:UniProtKB/Swiss-Prot;Acc:Q9SZR1]	-	-	-	-	GO:0005886//plasma membrane;GO:0005887//integral component of plasma membrane;GO:0009506//plasmodesma;GO:0016020//membrane;GO:0016021//integral component of membrane;GO:0043231//intracellular membrane-bounded organelle	GO:0000166//nucleotide binding;GO:0005388//calcium-transporting ATPase activity;GO:0005516//calmodulin binding;GO:0005524//ATP binding;GO:0019829//cation-transporting ATPase activity;GO:0046872//metal ion binding	GO:0006811//ion transport;GO:0006816//calcium ion transport;GO:0070588//calcium ion transmembrane transport
ath-miR393a-5p	AT1G12820.1		1888	1909	-33.3	0.7986	AGGUUUCCCUAGCGUAACAAAG	||||||||||||||||||x|x|	UCCAAAGGGAUCGCAUUGAUCC	AFB3	Protein AUXIN SIGNALING F-BOX 3 [Source:UniProtKB/Swiss-Prot;Acc:Q9LPW7]	-	-	-	-	GO:0005634//nucleus;GO:0019005//SCF ubiquitin ligase complex	GO:0000822//inositol hexakisphosphate binding;GO:0005515//protein binding;GO:0010011//auxin binding	GO:0006952//defense response;GO:0007275//multicellular organism development;GO:0009734//auxin-activated signaling pathway;GO:0010152//pollen maturation;GO:0016567//protein ubiquitination;GO:0031146//SCF-dependent proteasomal ubiquitin-dependent protein catabolic process;GO:0048443//stamen development;GO:0048527//lateral root development;GO:0071249//cellular response to nitrate;GO:0080022//primary…
ath-miR393a-5p	AT3G23690.1		751	772	-34.7	0.8341	CGGUUUCCCUAGCGAGACUGGG	x|||||||||||||xo|||o||	UCCAAAGGGAUCGCAUUGAUCC	BHLH77	Transcription factor bHLH77 [Source:UniProtKB/Swiss-Prot;Acc:Q9LK48]	-	-	-	-	GO:0005634//nucleus	GO:0003677//DNA binding;GO:0003700//DNA-binding transcription factor activity;GO:0005515//protein binding;GO:0043565//sequence-specific DNA binding;GO:0044212//transcription regulatory region DNA binding;GO:0046983//protein dimerization activity	GO:0006355//regulation of transcription, DNA-templated
ath-miR393a-5p	AT3G26810.1		2191	2212	-33.3	0.8043	AGGUUUCCCUAGCGUAACAAAG	||||||||||||||||||x|x|	UCCAAAGGGAUCGCAUUGAUCC	AFB2	AFB2 [Source:UniProtKB/TrEMBL;Acc:A0A178VGF7]	-	-	-	-	GO:0005634//nucleus;GO:0005774//vacuolar membrane;GO:0019005//SCF ubiquitin ligase complex	GO:0000822//inositol hexakisphosphate binding;GO:0005515//protein binding;GO:0010011//auxin binding	GO:0006952//defense response;GO:0007275//multicellular organism development;GO:0009734//auxin-activated signaling pathway;GO:0010152//pollen maturation;GO:0016567//protein ubiquitination;GO:0031146//SCF-dependent proteasomal ubiquitin-dependent protein catabolic process;GO:0048443//stamen development
ath-miR393a-5p	AT3G62980.1	TIR1	1965	1986	-36	0.8696	AGGUUUCCCUAGCGUAACAGAG	||||||||||||||||||xox|	UCCAAAGGGAUCGCAUUGAUCC	TIR1	TIR1 [Source:UniProtKB/TrEMBL;Acc:A0A178VA54]	Environmental Information Processing	Signal transduction	ko04075//Plant hormone signal transduction	K14485	GO:0005634//nucleus;GO:0019005//SCF ubiquitin ligase complex;GO:0043224//nuclear SCF ubiquitin ligase complex	GO:0000822//inositol hexakisphosphate binding;GO:0004842//ubiquitin-protein transferase activity;GO:0005515//protein binding;GO:0010011//auxin binding;GO:0038198//auxin receptor activity	GO:0006952//defense response;GO:0007049//cell cycle;GO:0007275//multicellular organism development;GO:0009733//response to auxin;GO:0009734//auxin-activated signaling pathway;GO:0009873//ethylene-activated signaling pathway;GO:0010152//pollen maturation;GO:0010311//lateral root formation;GO:0016036//cellular response to phosphate starvation;GO:0016567//protein ubiquitination;GO:0031146//SCF-depen…
ath-miR393a-5p	AT4G03190.1		1849	1870	-29.8	0.7163	AGGUUUCCCUAGCGUACCAGAG	||||||||||||||||x|xox|	UCCAAAGGGAUCGCAUUGAUCC	GRH1	GRR1-like protein 1 [Source:UniProtKB/Swiss-Prot;Acc:Q9ZR12]	-	-	-	-	GO:0005634//nucleus;GO:0019005//SCF ubiquitin ligase complex;GO:0043224//nuclear SCF ubiquitin ligase complex	GO:0000822//inositol hexakisphosphate binding;GO:0004842//ubiquitin-protein transferase activity;GO:0005515//protein binding;GO:0010011//auxin binding	GO:0006952//defense response;GO:0007275//multicellular organism development;GO:0009733//response to auxin;GO:0009734//auxin-activated signaling pathway;GO:0010152//pollen maturation;GO:0016567//protein ubiquitination;GO:0031146//SCF-dependent proteasomal ubiquitin-dependent protein catabolic process;GO:0045014//carbon catabolite repression of transcription by glucose
ath-miR393a-5p	AT5G45100.1		1280	1301	-30.6	0.7391	CAGUUUCUCUAGCGUAACUAAG	xx|||||o||||||||||||x|	UCCAAAGGGAUCGCAUUGAUCC	BRG1	BOI-related E3 ubiquitin-protein ligase 1 [Source:UniProtKB/Swiss-Prot;Acc:Q9FHE4]	-	-	-	-	-	GO:0004842//ubiquitin-protein transferase activity;GO:0016740//transferase activity;GO:0046872//metal ion binding	GO:0006952//defense response;GO:0016567//protein ubiquitination;GO:0043067//regulation of programmed cell death;GO:0043161//proteasome-mediated ubiquitin-dependent protein catabolic process
ath-miR393b-5p	AT1G12820.1		1888	1909	-33.3	0.7986	AGGUUUCCCUAGCGUAACAAAG	||||||||||||||||||x|x|	UCCAAAGGGAUCGCAUUGAUCC	AFB3	Protein AUXIN SIGNALING F-BOX 3 [Source:UniProtKB/Swiss-Prot;Acc:Q9LPW7]	-	-	-	-	GO:0005634//nucleus;GO:0019005//SCF ubiquitin ligase complex	GO:0000822//inositol hexakisphosphate binding;GO:0005515//protein binding;GO:0010011//auxin binding	GO:0006952//defense response;GO:0007275//multicellular organism development;GO:0009734//auxin-activated signaling pathway;GO:0010152//pollen maturation;GO:0016567//protein ubiquitination;GO:0031146//SCF-dependent proteasomal ubiquitin-dependent protein catabolic process;GO:0048443//stamen development;GO:0048527//lateral root development;GO:0071249//cellular response to nitrate;GO:0080022//primary…
ath-miR393b-5p	AT3G23690.1		751	772	-34.7	0.8341	CGGUUUCCCUAGCGAGACUGGG	x|||||||||||||xo|||o||	UCCAAAGGGAUCGCAUUGAUCC	BHLH77	Transcription factor bHLH77 [Source:UniProtKB/Swiss-Prot;Acc:Q9LK48]	-	-	-	-	GO:0005634//nucleus	GO:0003677//DNA binding;GO:0003700//DNA-binding transcription factor activity;GO:0005515//protein binding;GO:0043565//sequence-specific DNA binding;GO:0044212//transcription regulatory region DNA binding;GO:0046983//protein dimerization activity	GO:0006355//regulation of transcription, DNA-templated
ath-miR393b-5p	AT3G26810.1		2191	2212	-33.3	0.8043	AGGUUUCCCUAGCGUAACAAAG	||||||||||||||||||x|x|	UCCAAAGGGAUCGCAUUGAUCC	AFB2	AFB2 [Source:UniProtKB/TrEMBL;Acc:A0A178VGF7]	-	-	-	-	GO:0005634//nucleus;GO:0005774//vacuolar membrane;GO:0019005//SCF ubiquitin ligase complex	GO:0000822//inositol hexakisphosphate binding;GO:0005515//protein binding;GO:0010011//auxin binding	GO:0006952//defense response;GO:0007275//multicellular organism development;GO:0009734//auxin-activated signaling pathway;GO:0010152//pollen maturation;GO:0016567//protein ubiquitination;GO:0031146//SCF-dependent proteasomal ubiquitin-dependent protein catabolic process;GO:0048443//stamen development
ath-miR393b-5p	AT3G62980.1	TIR1	1965	1986	-36	0.8696	AGGUUUCCCUAGCGUAACAGAG	||||||||||||||||||xox|	UCCAAAGGGAUCGCAUUGAUCC	TIR1	TIR1 [Source:UniProtKB/TrEMBL;Acc:A0A178VA54]	Environmental Information Processing	Signal transduction	ko04075//Plant hormone signal transduction	K14485	GO:0005634//nucleus;GO:0019005//SCF ubiquitin ligase complex;GO:0043224//nuclear SCF ubiquitin ligase complex	GO:0000822//inositol hexakisphosphate binding;GO:0004842//ubiquitin-protein transferase activity;GO:0005515//protein binding;GO:0010011//auxin binding;GO:0038198//auxin receptor activity	GO:0006952//defense response;GO:0007049//cell cycle;GO:0007275//multicellular organism development;GO:0009733//response to auxin;GO:0009734//auxin-activated signaling pathway;GO:0009873//ethylene-activated signaling pathway;GO:0010152//pollen maturation;GO:0010311//lateral root formation;GO:0016036//cellular response to phosphate starvation;GO:0016567//protein ubiquitination;GO:0031146//SCF-depen…
ath-miR393b-5p	AT4G03190.1		1849	1870	-29.8	0.7163	AGGUUUCCCUAGCGUACCAGAG	||||||||||||||||x|xox|	UCCAAAGGGAUCGCAUUGAUCC	GRH1	GRR1-like protein 1 [Source:UniProtKB/Swiss-Prot;Acc:Q9ZR12]	-	-	-	-	GO:0005634//nucleus;GO:0019005//SCF ubiquitin ligase complex;GO:0043224//nuclear SCF ubiquitin ligase complex	GO:0000822//inositol hexakisphosphate binding;GO:0004842//ubiquitin-protein transferase activity;GO:0005515//protein binding;GO:0010011//auxin binding	GO:0006952//defense response;GO:0007275//multicellular organism development;GO:0009733//response to auxin;GO:0009734//auxin-activated signaling pathway;GO:0010152//pollen maturation;GO:0016567//protein ubiquitination;GO:0031146//SCF-dependent proteasomal ubiquitin-dependent protein catabolic process;GO:0045014//carbon catabolite repression of transcription by glucose
ath-miR393b-5p	AT5G45100.1		1280	1301	-30.6	0.7391	CAGUUUCUCUAGCGUAACUAAG	xx|||||o||||||||||||x|	UCCAAAGGGAUCGCAUUGAUCC	BRG1	BOI-related E3 ubiquitin-protein ligase 1 [Source:UniProtKB/Swiss-Prot;Acc:Q9FHE4]	-	-	-	-	-	GO:0004842//ubiquitin-protein transferase activity;GO:0016740//transferase activity;GO:0046872//metal ion binding	GO:0006952//defense response;GO:0016567//protein ubiquitination;GO:0043067//regulation of programmed cell death;GO:0043161//proteasome-mediated ubiquitin-dependent protein catabolic process
ath-miR397b	AT1G13820.1		141	161	-23.6	0.6611	GGCAACUCUCGUAGCAACUUC	o|x|||||x||||||||||x|	UCAUUGAGUGCAUCGUUGAUG	-	Alpha/beta-Hydrolases superfamily protein [Source:UniProtKB/TrEMBL;Acc:Q6NL07]	-	-	-	-	-	GO:0003824//catalytic activity;GO:0016787//hydrolase activity	-
ath-miR397b	AT1G19500.1		271	291	-27.7	0.7694	AGUAACUUACGUAGCCACUGU	|||||||o|||||||x|||oo	UCAUUGAGUGCAUCGUUGAUG	-	Putative uncharacterized protein [Source:UniProtKB/TrEMBL;Acc:Q5Q0G4]	-	-	-	-	-	-	GO:0008150//biological_process
ath-miR397b	AT2G29130.1		785	805	-27.5	0.7725	AGUAACUCACGUCGUAACUAA	||||||||||||x|o|||||x	UCAUUGAGUGCAUCGUUGAUG	LAC2	Laccase-2 [Source:UniProtKB/Swiss-Prot;Acc:O81081]	-	-	-	-	GO:0005576//extracellular region;GO:0005886//plasma membrane;GO:0048046//apoplast	GO:0004322//ferroxidase activity;GO:0005507//copper ion binding;GO:0016491//oxidoreductase activity;GO:0016722//oxidoreductase activity, oxidizing metal ions;GO:0046872//metal ion binding;GO:0052716//hydroquinone:oxygen oxidoreductase activity	GO:0006826//iron ion transport;GO:0009414//response to water deprivation;GO:0046274//lignin catabolic process;GO:0055072//iron ion homeostasis;GO:0055114//oxidation-reduction process
ath-miR397b	AT2G38080.1		965	985	-27.1	0.7549	AGUAAUUCACGUCGCAACUGA	|||||o||||||x||||||ox	UCAUUGAGUGCAUCGUUGAUG	IRX12	Laccase-4 [Source:UniProtKB/Swiss-Prot;Acc:O80434]	-	-	-	-	GO:0005576//extracellular region;GO:0005886//plasma membrane;GO:0048046//apoplast	GO:0004322//ferroxidase activity;GO:0005507//copper ion binding;GO:0016491//oxidoreductase activity;GO:0016722//oxidoreductase activity, oxidizing metal ions;GO:0046872//metal ion binding;GO:0052716//hydroquinone:oxygen oxidoreductase activity	GO:0006826//iron ion transport;GO:0009809//lignin biosynthetic process;GO:0009834//plant-type secondary cell wall biogenesis;GO:0046274//lignin catabolic process;GO:0055072//iron ion homeostasis;GO:0055114//oxidation-reduction process
ath-miR397b	AT3G24640.1		54	74	-23.3	0.649	CGUAACUCACGUAACAACGCC	x||||||||||||x||||xx|	UCAUUGAGUGCAUCGUUGAUG	-	Lyase [Source:UniProtKB/TrEMBL;Acc:Q3EB10]	-	-	-	-	GO:0005575//cellular_component	GO:0016829//lyase activity	GO:0008150//biological_process
ath-miR397b	AT3G47890.1		1594	1614	-22.1	0.6173	AGUAAGGCACGUAGGAACUUC	|||||xx|||||||x||||x|	UCAUUGAGUGCAUCGUUGAUG	-	Ubiquitin carboxyl-terminal hydrolase-related protein [Source:UniProtKB/TrEMBL;Acc:F4JCR1]	-	-	-	-	-	GO:0003676//nucleic acid binding;GO:0005515//protein binding;GO:0016787//hydrolase activity;GO:0036459//thiol-dependent ubiquitinyl hydrolase activity	GO:0016579//protein deubiquitination
ath-miR397b	AT3G47890.2		1578	1598	-22.1	0.6173	AGUAAGGCACGUAGGAACUUC	|||||xx|||||||x||||x|	UCAUUGAGUGCAUCGUUGAUG	-	Ubiquitin carboxyl-terminal hydrolase-related protein [Source:UniProtKB/TrEMBL;Acc:F4JCR1]	-	-	-	-	-	GO:0003676//nucleic acid binding;GO:0005515//protein binding;GO:0016787//hydrolase activity;GO:0036459//thiol-dependent ubiquitinyl hydrolase activity	GO:0016579//protein deubiquitination
ath-miR397b	AT3G60250.1		292	312	-29.8	0.8278	AAUAACUCACGUAGCAACUAA	|x||||||||||||||||||x	UCAUUGAGUGCAUCGUUGAUG	CKB3	Casein kinase II subunit beta-3 [Source:UniProtKB/Swiss-Prot;Acc:O81275]	Genetic Information Processing;Organismal Systems	Translation;Environmental adaptation	ko03008//Ribosome biogenesis in eukaryotes;ko04712//Circadian rhythm - plant	K03115;K03115	GO:0005634//nucleus;GO:0005737//cytoplasm;GO:0005829//cytosol;GO:0005956//protein kinase CK2 complex	GO:0005515//protein binding;GO:0008134//transcription factor binding;GO:0019887//protein kinase regulator activity	GO:0006468//protein phosphorylation;GO:0042752//regulation of circadian rhythm;GO:0045859//regulation of protein kinase activity;GO:0048573//photoperiodism, flowering;GO:0071900//regulation of protein serine/threonine kinase activity
ath-miR397b	AT3G60250.2		292	312	-29.8	0.8278	AAUAACUCACGUAGCAACUAA	|x||||||||||||||||||x	UCAUUGAGUGCAUCGUUGAUG	CKB3	Casein kinase II subunit beta-3 [Source:UniProtKB/Swiss-Prot;Acc:O81275]	Genetic Information Processing;Organismal Systems	Translation;Environmental adaptation	ko03008//Ribosome biogenesis in eukaryotes;ko04712//Circadian rhythm - plant	K03115;K03115	GO:0005956//protein kinase CK2 complex	GO:0016301//kinase activity;GO:0019887//protein kinase regulator activity	GO:0016310//phosphorylation;GO:0045859//regulation of protein kinase activity
ath-miR397b	AT3G60250.3		292	312	-29.8	0.8278	AAUAACUCACGUAGCAACUAA	|x||||||||||||||||||x	UCAUUGAGUGCAUCGUUGAUG	CKB3	Casein kinase II subunit beta-3 [Source:UniProtKB/Swiss-Prot;Acc:O81275]	Genetic Information Processing;Organismal Systems	Translation;Environmental adaptation	ko03008//Ribosome biogenesis in eukaryotes;ko04712//Circadian rhythm - plant	K03115;K03115	GO:0005956//protein kinase CK2 complex	GO:0016301//kinase activity;GO:0019887//protein kinase regulator activity	GO:0016310//phosphorylation;GO:0045859//regulation of protein kinase activity
ath-miR397b	AT4G33230.1		1052	1072	-23.6	0.6537	CGAAAUUCACGUCGCAACUAC	x|x||o||||||x||||||||	UCAUUGAGUGCAUCGUUGAUG	PME45	Putative pectinesterase/pectinesterase inhibitor 45 [Source:UniProtKB/Swiss-Prot;Acc:Q9SMY6]	-	-	-	-	GO:0005618//cell wall;GO:0016020//membrane;GO:0016021//integral component of membrane	GO:0004857//enzyme inhibitor activity;GO:0016787//hydrolase activity;GO:0030599//pectinesterase activity;GO:0045330//aspartyl esterase activity;GO:0046910//pectinesterase inhibitor activity	GO:0042545//cell wall modification;GO:0043086//negative regulation of catalytic activity;GO:0045490//pectin catabolic process
ath-miR397b	AT5G42490.2		3032	3052	-24.8	0.6832	AGUGACAAACGUAGGAACUAC	|||o||xx||||||x||||||	UCAUUGAGUGCAUCGUUGAUG	-	ATP binding microtubule motor family protein [Source:TAIR;Acc:AT5G42490]	-	-	-	-	GO:0005871//kinesin complex;GO:0005874//microtubule	GO:0000166//nucleotide binding;GO:0003774//motor activity;GO:0003777//microtubule motor activity;GO:0005524//ATP binding;GO:0008017//microtubule binding;GO:0016887//ATPase activity	GO:0007018//microtubule-based movement
ath-miR397b	AT5G42490.1		3030	3050	-24.8	0.6832	AGUGACAAACGUAGGAACUAC	|||o||xx||||||x||||||	UCAUUGAGUGCAUCGUUGAUG	-	ATP binding microtubule motor family protein [Source:TAIR;Acc:AT5G42490]	-	-	-	-	-	GO:0000166//nucleotide binding;GO:0003774//motor activity;GO:0003777//microtubule motor activity;GO:0005524//ATP binding;GO:0008017//microtubule binding	GO:0007018//microtubule-based movement
ath-miR397b	AT5G60020.1		742	762	-25.3	0.7107	AGUAAUUCACGUCGUAACUAA	|||||o||||||x|o|||||x	UCAUUGAGUGCAUCGUUGAUG	LAC17	Laccase-17 [Source:UniProtKB/Swiss-Prot;Acc:Q9FJD5]	-	-	-	-	GO:0005576//extracellular region;GO:0005886//plasma membrane;GO:0048046//apoplast	GO:0004322//ferroxidase activity;GO:0005507//copper ion binding;GO:0016491//oxidoreductase activity;GO:0016722//oxidoreductase activity, oxidizing metal ions;GO:0046872//metal ion binding;GO:0052716//hydroquinone:oxygen oxidoreductase activity	GO:0006826//iron ion transport;GO:0009698//phenylpropanoid metabolic process;GO:0009809//lignin biosynthetic process;GO:0046274//lignin catabolic process;GO:0055072//iron ion homeostasis;GO:0055114//oxidation-reduction process
ath-miR397b	AT5G60020.2		666	686	-25.3	0.7107	AGUAAUUCACGUCGUAACUAA	|||||o||||||x|o|||||x	UCAUUGAGUGCAUCGUUGAUG	LAC17	Laccase-17 [Source:UniProtKB/Swiss-Prot;Acc:Q9FJD5]	-	-	-	-	GO:0005576//extracellular region;GO:0048046//apoplast	GO:0005507//copper ion binding;GO:0016491//oxidoreductase activity;GO:0046872//metal ion binding;GO:0052716//hydroquinone:oxygen oxidoreductase activity	GO:0046274//lignin catabolic process;GO:0055114//oxidation-reduction process
ath-miR397b	AT5G60020.3		570	590	-25.3	0.7107	AGUAAUUCACGUCGUAACUAA	|||||o||||||x|o|||||x	UCAUUGAGUGCAUCGUUGAUG	LAC17	Laccase-17 [Source:UniProtKB/Swiss-Prot;Acc:Q9FJD5]	-	-	-	-	GO:0005576//extracellular region;GO:0048046//apoplast	GO:0005507//copper ion binding;GO:0016491//oxidoreductase activity;GO:0046872//metal ion binding;GO:0052716//hydroquinone:oxygen oxidoreductase activity	GO:0046274//lignin catabolic process;GO:0055114//oxidation-reduction process
ath-miR399b	AT2G19470.1		928	948	-26.5	0.6192	ACGGUUCCCUCUGAAGGGAAC	||||||x|||||x||x||x||	UGCCAAAGGAGAGUUGCCCUG	CKL5	Casein kinase 1-like protein 5 [Source:UniProtKB/Swiss-Prot;Acc:Q9ZUP4]	-	-	-	-	GO:0005634//nucleus;GO:0005737//cytoplasm	GO:0000166//nucleotide binding;GO:0004672//protein kinase activity;GO:0004674//protein serine/threonine kinase activity;GO:0005524//ATP binding;GO:0016301//kinase activity;GO:0016740//transferase activity	GO:0006468//protein phosphorylation;GO:0006897//endocytosis;GO:0016310//phosphorylation;GO:0018105//peptidyl-serine phosphorylation;GO:0018107//peptidyl-threonine phosphorylation
ath-miR399b	AT2G33770.1		680	700	-32.2	0.7523	ACGGUUUCUUCUAAACGGGAU	||||||||o|||x|||||||o	UGCCAAAGGAGAGUUGCCCUG	UBC24	Probable ubiquitin-conjugating enzyme E2 24 [Source:UniProtKB/Swiss-Prot;Acc:Q8VY10]	Genetic Information Processing	Folding, sorting and degradation	ko04120//Ubiquitin mediated proteolysis	K10581	GO:0000139//Golgi membrane;GO:0005783//endoplasmic reticulum;GO:0005789//endoplasmic reticulum membrane;GO:0005794//Golgi apparatus;GO:0016020//membrane	GO:0000166//nucleotide binding;GO:0005515//protein binding;GO:0005524//ATP binding;GO:0016740//transferase activity;GO:0016874//ligase activity;GO:0061631//ubiquitin conjugating enzyme activity	GO:0006817//phosphate ion transport;GO:0016036//cellular response to phosphate starvation;GO:0016567//protein ubiquitination;GO:0044257//cellular protein catabolic process;GO:0055062//phosphate ion homeostasis;GO:2000185//regulation of phosphate transmembrane transport
ath-miR399b	AT2G33770.1		813	833	-35.6	0.8279	ACGGUUUCCUCUAUACGGGAU	||||||||||||xx||||||o	UGCCAAAGGAGAGUUGCCCUG	UBC24	Probable ubiquitin-conjugating enzyme E2 24 [Source:UniProtKB/Swiss-Prot;Acc:Q8VY10]	Genetic Information Processing	Folding, sorting and degradation	ko04120//Ubiquitin mediated proteolysis	K10581	GO:0000139//Golgi membrane;GO:0005783//endoplasmic reticulum;GO:0005789//endoplasmic reticulum membrane;GO:0005794//Golgi apparatus;GO:0016020//membrane	GO:0000166//nucleotide binding;GO:0005515//protein binding;GO:0005524//ATP binding;GO:0016740//transferase activity;GO:0016874//ligase activity;GO:0061631//ubiquitin conjugating enzyme activity	GO:0006817//phosphate ion transport;GO:0016036//cellular response to phosphate starvation;GO:0016567//protein ubiquitination;GO:0044257//cellular protein catabolic process;GO:0055062//phosphate ion homeostasis;GO:2000185//regulation of phosphate transmembrane transport
ath-miR399b	AT2G33770.1		902	922	-33.3	0.7799	ACGGUUUCCUCUAAACGGGUU	||||||||||||x||||||xo	UGCCAAAGGAGAGUUGCCCUG	UBC24	Probable ubiquitin-conjugating enzyme E2 24 [Source:UniProtKB/Swiss-Prot;Acc:Q8VY10]	Genetic Information Processing	Folding, sorting and degradation	ko04120//Ubiquitin mediated proteolysis	K10581	GO:0000139//Golgi membrane;GO:0005783//endoplasmic reticulum;GO:0005789//endoplasmic reticulum membrane;GO:0005794//Golgi apparatus;GO:0016020//membrane	GO:0000166//nucleotide binding;GO:0005515//protein binding;GO:0005524//ATP binding;GO:0016740//transferase activity;GO:0016874//ligase activity;GO:0061631//ubiquitin conjugating enzyme activity	GO:0006817//phosphate ion transport;GO:0016036//cellular response to phosphate starvation;GO:0016567//protein ubiquitination;GO:0044257//cellular protein catabolic process;GO:0055062//phosphate ion homeostasis;GO:2000185//regulation of phosphate transmembrane transport
ath-miR399b	AT2G33770.1		959	979	-26.6	0.6244	ACGGUUUCCUCUAAACGAGCU	||||||||||||x||||x|xo	UGCCAAAGGAGAGUUGCCCUG	UBC24	Probable ubiquitin-conjugating enzyme E2 24 [Source:UniProtKB/Swiss-Prot;Acc:Q8VY10]	Genetic Information Processing	Folding, sorting and degradation	ko04120//Ubiquitin mediated proteolysis	K10581	GO:0000139//Golgi membrane;GO:0005783//endoplasmic reticulum;GO:0005789//endoplasmic reticulum membrane;GO:0005794//Golgi apparatus;GO:0016020//membrane	GO:0000166//nucleotide binding;GO:0005515//protein binding;GO:0005524//ATP binding;GO:0016740//transferase activity;GO:0016874//ligase activity;GO:0061631//ubiquitin conjugating enzyme activity	GO:0006817//phosphate ion transport;GO:0016036//cellular response to phosphate starvation;GO:0016567//protein ubiquitination;GO:0044257//cellular protein catabolic process;GO:0055062//phosphate ion homeostasis;GO:2000185//regulation of phosphate transmembrane transport
ath-miR399b	AT2G33770.1		1016	1036	-28	0.6557	ACGGUUUCCUCUAAACGAGAU	||||||||||||x||||x||o	UGCCAAAGGAGAGUUGCCCUG	UBC24	Probable ubiquitin-conjugating enzyme E2 24 [Source:UniProtKB/Swiss-Prot;Acc:Q8VY10]	Genetic Information Processing	Folding, sorting and degradation	ko04120//Ubiquitin mediated proteolysis	K10581	GO:0000139//Golgi membrane;GO:0005783//endoplasmic reticulum;GO:0005789//endoplasmic reticulum membrane;GO:0005794//Golgi apparatus;GO:0016020//membrane	GO:0000166//nucleotide binding;GO:0005515//protein binding;GO:0005524//ATP binding;GO:0016740//transferase activity;GO:0016874//ligase activity;GO:0061631//ubiquitin conjugating enzyme activity	GO:0006817//phosphate ion transport;GO:0016036//cellular response to phosphate starvation;GO:0016567//protein ubiquitination;GO:0044257//cellular protein catabolic process;GO:0055062//phosphate ion homeostasis;GO:2000185//regulation of phosphate transmembrane transport
ath-miR399b	AT3G06500.1	INVC	1966	1986	-28.8	0.6698	ACGGUCUCCUCUCAACCGGUC	|||||x||||||||||x||x|	UGCCAAAGGAGAGUUGCCCUG	INVC	Alkaline/neutral invertase C, mitochondrial [Source:UniProtKB/Swiss-Prot;Acc:B9DFA8]	-	-	-	-	GO:0005739//mitochondrion	GO:0003824//catalytic activity;GO:0004564//beta-fructofuranosidase activity;GO:0004575//sucrose alpha-glucosidase activity;GO:0016787//hydrolase activity;GO:0016798//hydrolase activity, acting on glycosyl bonds;GO:0033926//glycopeptide alpha-N-acetylgalactosaminidase activity	GO:0005975//carbohydrate metabolic process;GO:0005987//sucrose catabolic process;GO:0007623//circadian rhythm;GO:0008152//metabolic process;GO:0010029//regulation of seed germination;GO:0048510//regulation of timing of transition from vegetative to reproductive phase
ath-miR399b	AT3G06500.2		2012	2032	-28.8	0.6698	ACGGUCUCCUCUCAACCGGUC	|||||x||||||||||x||x|	UGCCAAAGGAGAGUUGCCCUG	INVC	Alkaline/neutral invertase C, mitochondrial [Source:UniProtKB/Swiss-Prot;Acc:B9DFA8]	-	-	-	-	-	GO:0003824//catalytic activity;GO:0033926//glycopeptide alpha-N-acetylgalactosaminidase activity	-
ath-miR399b	AT3G16020.2		870	890	-27.1	0.6347	ACGGUUUCCUCUACUCAGGAC	||||||||||||xxx|x||||	UGCCAAAGGAGAGUUGCCCUG	-	F-box associated ubiquitination effector protein [Source:UniProtKB/TrEMBL;Acc:F4J1E9]	-	-	-	-	-	-	-
ath-miR399b	AT3G16020.3		870	890	-27.1	0.6347	ACGGUUUCCUCUACUCAGGAC	||||||||||||xxx|x||||	UGCCAAAGGAGAGUUGCCCUG	-	F-box associated ubiquitination effector protein [Source:UniProtKB/TrEMBL;Acc:F4J1E9]	-	-	-	-	-	-	-
ath-miR399b	AT3G54700.1		393	413	-31.6	0.7366	UCGGUUUCUUCUCGACCGGAC	x|||||||o||||o||x||||	UGCCAAAGGAGAGUUGCCCUG	PHT1-7	Probable inorganic phosphate transporter 1-7 [Source:UniProtKB/Swiss-Prot;Acc:Q494P0]	-	-	-	-	GO:0005886//plasma membrane;GO:0016020//membrane;GO:0016021//integral component of membrane	GO:0005315//inorganic phosphate transmembrane transporter activity;GO:0015293//symporter activity;GO:0022857//transmembrane transporter activity;GO:1901683//arsenate ion transmembrane transporter activity	GO:0006817//phosphate ion transport;GO:0055085//transmembrane transport;GO:1901684//arsenate ion transmembrane transport
ath-miR399b	AT3G54700.2		248	268	-31.6	0.7366	UCGGUUUCUUCUCGACCGGAC	x|||||||o||||o||x||||	UGCCAAAGGAGAGUUGCCCUG	PHT1-7	Probable inorganic phosphate transporter 1-7 [Source:UniProtKB/Swiss-Prot;Acc:Q494P0]	-	-	-	-	GO:0005886//plasma membrane;GO:0016020//membrane;GO:0016021//integral component of membrane	GO:0005315//inorganic phosphate transmembrane transporter activity;GO:0015293//symporter activity;GO:0022857//transmembrane transporter activity;GO:1901683//arsenate ion transmembrane transporter activity	GO:0006817//phosphate ion transport;GO:0055085//transmembrane transport;GO:1901684//arsenate ion transmembrane transport
ath-miR399b	AT4G00170.1		553	573	-31.3	0.7279	UCGGUAUCCUCUCAACGGAAG	x||||x||||||||||||x|x	UGCCAAAGGAGAGUUGCCCUG	PVA13	Vesicle-associated protein 1-3 [Source:UniProtKB/Swiss-Prot;Acc:Q84WW5]	-	-	-	-	GO:0005783//endoplasmic reticulum;GO:0005789//endoplasmic reticulum membrane;GO:0005886//plasma membrane;GO:0016020//membrane;GO:0016021//integral component of membrane	-	GO:0061817//endoplasmic reticulum-plasma membrane tethering;GO:0090158//endoplasmic reticulum membrane organization
ath-miR399b	AT4G00170.2		693	713	-31.3	0.7279	UCGGUAUCCUCUCAACGGAAG	x||||x||||||||||||x|x	UGCCAAAGGAGAGUUGCCCUG	PVA13	Vesicle-associated protein 1-3 [Source:UniProtKB/Swiss-Prot;Acc:Q84WW5]	-	-	-	-	GO:0005789//endoplasmic reticulum membrane;GO:0016020//membrane;GO:0016021//integral component of membrane	-	-
ath-miR399b	AT4G09730.1		1923	1943	-31.6	0.7349	ACGGCUUCUUCUGAACGGGGC	||||x|||o|||x||||||o|	UGCCAAAGGAGAGUUGCCCUG	RH39	RH39 [Source:UniProtKB/TrEMBL;Acc:A0A178V449]	-	-	-	-	GO:0005739//mitochondrion;GO:0009507//chloroplast	GO:0000166//nucleotide binding;GO:0003676//nucleic acid binding;GO:0003723//RNA binding;GO:0003724//RNA helicase activity;GO:0004386//helicase activity;GO:0005524//ATP binding;GO:0016787//hydrolase activity;GO:0016887//ATPase activity;GO:0070180//large ribosomal subunit rRNA binding	GO:0110102//chloroplast ribulose bisphosphate carboxylase complex assembly;GO:1901259//chloroplast rRNA processing;GO:1902775//mitochondrial large ribosomal subunit assembly
ath-miR399c-3p	AT2G19470.1		928	948	-26.5	0.6192	ACGGUUCCCUCUGAAGGGAAC	||||||x|||||x||x||x||	UGCCAAAGGAGAGUUGCCCUG	CKL5	Casein kinase 1-like protein 5 [Source:UniProtKB/Swiss-Prot;Acc:Q9ZUP4]	-	-	-	-	GO:0005634//nucleus;GO:0005737//cytoplasm	GO:0000166//nucleotide binding;GO:0004672//protein kinase activity;GO:0004674//protein serine/threonine kinase activity;GO:0005524//ATP binding;GO:0016301//kinase activity;GO:0016740//transferase activity	GO:0006468//protein phosphorylation;GO:0006897//endocytosis;GO:0016310//phosphorylation;GO:0018105//peptidyl-serine phosphorylation;GO:0018107//peptidyl-threonine phosphorylation
ath-miR399c-3p	AT2G33770.1		680	700	-32.2	0.7523	ACGGUUUCUUCUAAACGGGAU	||||||||o|||x|||||||o	UGCCAAAGGAGAGUUGCCCUG	UBC24	Probable ubiquitin-conjugating enzyme E2 24 [Source:UniProtKB/Swiss-Prot;Acc:Q8VY10]	Genetic Information Processing	Folding, sorting and degradation	ko04120//Ubiquitin mediated proteolysis	K10581	GO:0000139//Golgi membrane;GO:0005783//endoplasmic reticulum;GO:0005789//endoplasmic reticulum membrane;GO:0005794//Golgi apparatus;GO:0016020//membrane	GO:0000166//nucleotide binding;GO:0005515//protein binding;GO:0005524//ATP binding;GO:0016740//transferase activity;GO:0016874//ligase activity;GO:0061631//ubiquitin conjugating enzyme activity	GO:0006817//phosphate ion transport;GO:0016036//cellular response to phosphate starvation;GO:0016567//protein ubiquitination;GO:0044257//cellular protein catabolic process;GO:0055062//phosphate ion homeostasis;GO:2000185//regulation of phosphate transmembrane transport
ath-miR399c-3p	AT2G33770.1		813	833	-35.6	0.8279	ACGGUUUCCUCUAUACGGGAU	||||||||||||xx||||||o	UGCCAAAGGAGAGUUGCCCUG	UBC24	Probable ubiquitin-conjugating enzyme E2 24 [Source:UniProtKB/Swiss-Prot;Acc:Q8VY10]	Genetic Information Processing	Folding, sorting and degradation	ko04120//Ubiquitin mediated proteolysis	K10581	GO:0000139//Golgi membrane;GO:0005783//endoplasmic reticulum;GO:0005789//endoplasmic reticulum membrane;GO:0005794//Golgi apparatus;GO:0016020//membrane	GO:0000166//nucleotide binding;GO:0005515//protein binding;GO:0005524//ATP binding;GO:0016740//transferase activity;GO:0016874//ligase activity;GO:0061631//ubiquitin conjugating enzyme activity	GO:0006817//phosphate ion transport;GO:0016036//cellular response to phosphate starvation;GO:0016567//protein ubiquitination;GO:0044257//cellular protein catabolic process;GO:0055062//phosphate ion homeostasis;GO:2000185//regulation of phosphate transmembrane transport
ath-miR399c-3p	AT2G33770.1		902	922	-33.3	0.7799	ACGGUUUCCUCUAAACGGGUU	||||||||||||x||||||xo	UGCCAAAGGAGAGUUGCCCUG	UBC24	Probable ubiquitin-conjugating enzyme E2 24 [Source:UniProtKB/Swiss-Prot;Acc:Q8VY10]	Genetic Information Processing	Folding, sorting and degradation	ko04120//Ubiquitin mediated proteolysis	K10581	GO:0000139//Golgi membrane;GO:0005783//endoplasmic reticulum;GO:0005789//endoplasmic reticulum membrane;GO:0005794//Golgi apparatus;GO:0016020//membrane	GO:0000166//nucleotide binding;GO:0005515//protein binding;GO:0005524//ATP binding;GO:0016740//transferase activity;GO:0016874//ligase activity;GO:0061631//ubiquitin conjugating enzyme activity	GO:0006817//phosphate ion transport;GO:0016036//cellular response to phosphate starvation;GO:0016567//protein ubiquitination;GO:0044257//cellular protein catabolic process;GO:0055062//phosphate ion homeostasis;GO:2000185//regulation of phosphate transmembrane transport
ath-miR399c-3p	AT2G33770.1		959	979	-26.6	0.6244	ACGGUUUCCUCUAAACGAGCU	||||||||||||x||||x|xo	UGCCAAAGGAGAGUUGCCCUG	UBC24	Probable ubiquitin-conjugating enzyme E2 24 [Source:UniProtKB/Swiss-Prot;Acc:Q8VY10]	Genetic Information Processing	Folding, sorting and degradation	ko04120//Ubiquitin mediated proteolysis	K10581	GO:0000139//Golgi membrane;GO:0005783//endoplasmic reticulum;GO:0005789//endoplasmic reticulum membrane;GO:0005794//Golgi apparatus;GO:0016020//membrane	GO:0000166//nucleotide binding;GO:0005515//protein binding;GO:0005524//ATP binding;GO:0016740//transferase activity;GO:0016874//ligase activity;GO:0061631//ubiquitin conjugating enzyme activity	GO:0006817//phosphate ion transport;GO:0016036//cellular response to phosphate starvation;GO:0016567//protein ubiquitination;GO:0044257//cellular protein catabolic process;GO:0055062//phosphate ion homeostasis;GO:2000185//regulation of phosphate transmembrane transport
ath-miR399c-3p	AT2G33770.1		1016	1036	-28	0.6557	ACGGUUUCCUCUAAACGAGAU	||||||||||||x||||x||o	UGCCAAAGGAGAGUUGCCCUG	UBC24	Probable ubiquitin-conjugating enzyme E2 24 [Source:UniProtKB/Swiss-Prot;Acc:Q8VY10]	Genetic Information Processing	Folding, sorting and degradation	ko04120//Ubiquitin mediated proteolysis	K10581	GO:0000139//Golgi membrane;GO:0005783//endoplasmic reticulum;GO:0005789//endoplasmic reticulum membrane;GO:0005794//Golgi apparatus;GO:0016020//membrane	GO:0000166//nucleotide binding;GO:0005515//protein binding;GO:0005524//ATP binding;GO:0016740//transferase activity;GO:0016874//ligase activity;GO:0061631//ubiquitin conjugating enzyme activity	GO:0006817//phosphate ion transport;GO:0016036//cellular response to phosphate starvation;GO:0016567//protein ubiquitination;GO:0044257//cellular protein catabolic process;GO:0055062//phosphate ion homeostasis;GO:2000185//regulation of phosphate transmembrane transport
ath-miR399c-3p	AT3G06500.1	INVC	1966	1986	-28.8	0.6698	ACGGUCUCCUCUCAACCGGUC	|||||x||||||||||x||x|	UGCCAAAGGAGAGUUGCCCUG	INVC	Alkaline/neutral invertase C, mitochondrial [Source:UniProtKB/Swiss-Prot;Acc:B9DFA8]	-	-	-	-	GO:0005739//mitochondrion	GO:0003824//catalytic activity;GO:0004564//beta-fructofuranosidase activity;GO:0004575//sucrose alpha-glucosidase activity;GO:0016787//hydrolase activity;GO:0016798//hydrolase activity, acting on glycosyl bonds;GO:0033926//glycopeptide alpha-N-acetylgalactosaminidase activity	GO:0005975//carbohydrate metabolic process;GO:0005987//sucrose catabolic process;GO:0007623//circadian rhythm;GO:0008152//metabolic process;GO:0010029//regulation of seed germination;GO:0048510//regulation of timing of transition from vegetative to reproductive phase
ath-miR399c-3p	AT3G06500.2		2012	2032	-28.8	0.6698	ACGGUCUCCUCUCAACCGGUC	|||||x||||||||||x||x|	UGCCAAAGGAGAGUUGCCCUG	INVC	Alkaline/neutral invertase C, mitochondrial [Source:UniProtKB/Swiss-Prot;Acc:B9DFA8]	-	-	-	-	-	GO:0003824//catalytic activity;GO:0033926//glycopeptide alpha-N-acetylgalactosaminidase activity	-
ath-miR399c-3p	AT3G16020.2		870	890	-27.1	0.6347	ACGGUUUCCUCUACUCAGGAC	||||||||||||xxx|x||||	UGCCAAAGGAGAGUUGCCCUG	-	F-box associated ubiquitination effector protein [Source:UniProtKB/TrEMBL;Acc:F4J1E9]	-	-	-	-	-	-	-
ath-miR399c-3p	AT3G16020.3		870	890	-27.1	0.6347	ACGGUUUCCUCUACUCAGGAC	||||||||||||xxx|x||||	UGCCAAAGGAGAGUUGCCCUG	-	F-box associated ubiquitination effector protein [Source:UniProtKB/TrEMBL;Acc:F4J1E9]	-	-	-	-	-	-	-
ath-miR399c-3p	AT3G54700.1		393	413	-31.6	0.7366	UCGGUUUCUUCUCGACCGGAC	x|||||||o||||o||x||||	UGCCAAAGGAGAGUUGCCCUG	PHT1-7	Probable inorganic phosphate transporter 1-7 [Source:UniProtKB/Swiss-Prot;Acc:Q494P0]	-	-	-	-	GO:0005886//plasma membrane;GO:0016020//membrane;GO:0016021//integral component of membrane	GO:0005315//inorganic phosphate transmembrane transporter activity;GO:0015293//symporter activity;GO:0022857//transmembrane transporter activity;GO:1901683//arsenate ion transmembrane transporter activity	GO:0006817//phosphate ion transport;GO:0055085//transmembrane transport;GO:1901684//arsenate ion transmembrane transport
ath-miR399c-3p	AT3G54700.2		248	268	-31.6	0.7366	UCGGUUUCUUCUCGACCGGAC	x|||||||o||||o||x||||	UGCCAAAGGAGAGUUGCCCUG	PHT1-7	Probable inorganic phosphate transporter 1-7 [Source:UniProtKB/Swiss-Prot;Acc:Q494P0]	-	-	-	-	GO:0005886//plasma membrane;GO:0016020//membrane;GO:0016021//integral component of membrane	GO:0005315//inorganic phosphate transmembrane transporter activity;GO:0015293//symporter activity;GO:0022857//transmembrane transporter activity;GO:1901683//arsenate ion transmembrane transporter activity	GO:0006817//phosphate ion transport;GO:0055085//transmembrane transport;GO:1901684//arsenate ion transmembrane transport
ath-miR399c-3p	AT4G00170.1		553	573	-31.3	0.7279	UCGGUAUCCUCUCAACGGAAG	x||||x||||||||||||x|x	UGCCAAAGGAGAGUUGCCCUG	PVA13	Vesicle-associated protein 1-3 [Source:UniProtKB/Swiss-Prot;Acc:Q84WW5]	-	-	-	-	GO:0005783//endoplasmic reticulum;GO:0005789//endoplasmic reticulum membrane;GO:0005886//plasma membrane;GO:0016020//membrane;GO:0016021//integral component of membrane	-	GO:0061817//endoplasmic reticulum-plasma membrane tethering;GO:0090158//endoplasmic reticulum membrane organization
ath-miR399c-3p	AT4G00170.2		693	713	-31.3	0.7279	UCGGUAUCCUCUCAACGGAAG	x||||x||||||||||||x|x	UGCCAAAGGAGAGUUGCCCUG	PVA13	Vesicle-associated protein 1-3 [Source:UniProtKB/Swiss-Prot;Acc:Q84WW5]	-	-	-	-	GO:0005789//endoplasmic reticulum membrane;GO:0016020//membrane;GO:0016021//integral component of membrane	-	-
ath-miR399c-3p	AT4G09730.1		1923	1943	-31.6	0.7349	ACGGCUUCUUCUGAACGGGGC	||||x|||o|||x||||||o|	UGCCAAAGGAGAGUUGCCCUG	RH39	RH39 [Source:UniProtKB/TrEMBL;Acc:A0A178V449]	-	-	-	-	GO:0005739//mitochondrion;GO:0009507//chloroplast	GO:0000166//nucleotide binding;GO:0003676//nucleic acid binding;GO:0003723//RNA binding;GO:0003724//RNA helicase activity;GO:0004386//helicase activity;GO:0005524//ATP binding;GO:0016787//hydrolase activity;GO:0016887//ATPase activity;GO:0070180//large ribosomal subunit rRNA binding	GO:0110102//chloroplast ribulose bisphosphate carboxylase complex assembly;GO:1901259//chloroplast rRNA processing;GO:1902775//mitochondrial large ribosomal subunit assembly
ath-miR5634	AT1G30240.2		302	322	-22.7	0.6341	UCCCAAAAACACUCUAAUCCC	||||xx|||||||xx||||||	AGGGACUUUGUGAAUUUAGGG	-	Proline-, glutamic acid/leucine-rich protein [Source:UniProtKB/TrEMBL;Acc:Q0WV78]	-	-	-	-	-	-	-
ath-miR5634	AT1G30240.1		42	62	-22.7	0.6341	UCCCAAAAACACUCUAAUCCC	||||xx|||||||xx||||||	AGGGACUUUGUGAAUUUAGGG	-	Proline-, glutamic acid/leucine-rich protein [Source:UniProtKB/TrEMBL;Acc:Q0WV78]	-	-	-	-	-	-	-
ath-miR5634	AT3G22660.1		1131	1151	-24.6	0.6949	UCCCUGAAACAAUUAAGUUCA	|||||||||||x||||o|o|x	AGGGACUUUGUGAAUUUAGGG	EBP2	Probable rRNA-processing protein EBP2 homolog [Source:UniProtKB/Swiss-Prot;Acc:Q9LUJ5]	-	-	-	-	GO:0005634//nucleus;GO:0005730//nucleolus;GO:0030687//preribosome, large subunit precursor;GO:0034399//nuclear periphery	GO:0003723//RNA binding;GO:0003924//GTPase activity;GO:0005515//protein binding	GO:0006364//rRNA processing;GO:0042254//ribosome biogenesis;GO:0042273//ribosomal large subunit biogenesis
ath-miR5634	AT4G21950.1		56	76	-27.1	0.757	UCUAUGAAACACUUAAAUCCC	||ox|||||||||||||||||	AGGGACUUUGUGAAUUUAGGG	-	unknown protein; Ha. [Source:TAIR;Acc:AT4G21950]	-	-	-	-	-	-	-
ath-miR5634	AT4G30750.1		14	34	-31.4	0.8771	UCGCUGAAACACUUAAAUCCC	||x||||||||||||||||||	AGGGACUUUGUGAAUUUAGGG	-	AT4g30750/T10C21_100 [Source:UniProtKB/TrEMBL;Acc:Q9SUH1]	-	-	-	-	-	-	GO:0008150//biological_process
ath-miR5634	AT4G30750.1		63	83	-35.4	1	UCCCUGAAACACUUAAAUCCC	|||||||||||||||||||||	AGGGACUUUGUGAAUUUAGGG	-	AT4g30750/T10C21_100 [Source:UniProtKB/TrEMBL;Acc:Q9SUH1]	-	-	-	-	-	-	GO:0008150//biological_process
ath-miR5634	AT4G30760.1		165	185	-29.6	0.8268	UCUCUGAAACACUUUAAUCCC	||o|||||||||||x||||||	AGGGACUUUGUGAAUUUAGGG	-	Putative endonuclease or glycosyl hydrolase [Source:UniProtKB/TrEMBL;Acc:Q84K44]	-	-	-	-	GO:0005777//peroxisome	GO:0004519//endonuclease activity;GO:0016787//hydrolase activity	GO:0010468//regulation of gene expression;GO:0090305//nucleic acid phosphodiester bond hydrolysis
ath-miR5634	AT4G30760.2		74	94	-29.6	0.8268	UCUCUGAAACACUUUAAUCCC	||o|||||||||||x||||||	AGGGACUUUGUGAAUUUAGGG	-	Putative endonuclease or glycosyl hydrolase [Source:UniProtKB/TrEMBL;Acc:Q84K44]	-	-	-	-	GO:0005777//peroxisome	GO:0004519//endonuclease activity;GO:0016787//hydrolase activity	GO:0010468//regulation of gene expression;GO:0090305//nucleic acid phosphodiester bond hydrolysis
ath-miR5645a	AT1G14440.1		1725	1744	-20.3	0.6905	UAGAAUCAGUACAGCAAUAA	||o|x|||||||||||||xx	AUUUGAGUCAUGUCGUUAAG	ZHD4	Zinc-finger homeodomain protein 4 [Source:UniProtKB/Swiss-Prot;Acc:Q9M9S0]	-	-	-	-	GO:0005634//nucleus	GO:0003677//DNA binding;GO:0005515//protein binding;GO:0042803//protein homodimerization activity;GO:0046872//metal ion binding	GO:0048574//long-day photoperiodism, flowering
ath-miR5645a	AT1G14440.2		1084	1103	-20.3	0.6905	UAGAAUCAGUACAGCAAUAA	||o|x|||||||||||||xx	AUUUGAGUCAUGUCGUUAAG	ZHD4	Zinc-finger homeodomain protein 4 [Source:UniProtKB/Swiss-Prot;Acc:Q9M9S0]	-	-	-	-	GO:0005634//nucleus	GO:0003677//DNA binding;GO:0005515//protein binding;GO:0042803//protein homodimerization activity;GO:0046872//metal ion binding	GO:0048574//long-day photoperiodism, flowering
ath-miR5645a	AT1G54590.1		353	372	-25.7	0.851	GGAACUCAGUACAGCAAUAG	xo||||||||||||||||xx	AUUUGAGUCAUGUCGUUAAG	-	Pre-mRNA-splicing factor-like protein [Source:UniProtKB/TrEMBL;Acc:F4HWZ0]	Genetic Information Processing	Transcription	ko03040//Spliceosome	K12817	GO:0005681//spliceosomal complex;GO:0005682//U5 snRNP;GO:0046540//U4/U6 x U5 tri-snRNP complex;GO:0071021//U2-type post-spliceosomal complex	-	GO:0000350//generation of catalytic spliceosome for second transesterification step;GO:0008380//RNA splicing;GO:0071048//nuclear retention of unspliced pre-mRNA at the site of transcription
ath-miR5645a	AT1G67856.1		894	913	-20.2	0.6871	UGAACUCAGUACUGCACUAC	|o||||||||||x|||x|x|	AUUUGAGUCAUGUCGUUAAG	-	RING/U-box superfamily protein [Source:UniProtKB/TrEMBL;Acc:B3H543]	-	-	-	-	-	-	GO:0008150//biological_process
ath-miR5645a	AT2G31900.2		190	209	-21.2	0.6974	UCAAAUCAGUACAGCAGUUG	|x||x|||||||||||o||x	AUUUGAGUCAUGUCGUUAAG	XIF	myosin-like protein XIF [Source:TAIR;Acc:AT2G31900]	-	-	-	-	GO:0016459//myosin complex	GO:0000166//nucleotide binding;GO:0003774//motor activity;GO:0003779//actin binding;GO:0005515//protein binding;GO:0005524//ATP binding	GO:0007015//actin filament organization
ath-miR5645a	AT2G31900.4		190	209	-21.2	0.6974	UCAAAUCAGUACAGCAGUUG	|x||x|||||||||||o||x	AUUUGAGUCAUGUCGUUAAG	XIF	myosin-like protein XIF [Source:TAIR;Acc:AT2G31900]	-	-	-	-	GO:0005623//cell;GO:0005737//cytoplasm;GO:0015629//actin cytoskeleton;GO:0016459//myosin complex;GO:0016461//unconventional myosin complex;GO:0031982//vesicle	GO:0000146//microfilament motor activity;GO:0000166//nucleotide binding;GO:0003774//motor activity;GO:0003779//actin binding;GO:0005515//protein binding;GO:0005516//calmodulin binding;GO:0005524//ATP binding;GO:0030898//actin-dependent ATPase activity;GO:0051015//actin filament binding	GO:0007015//actin filament organization;GO:0030048//actin filament-based movement;GO:0030050//vesicle transport along actin filament
ath-miR5645a	AT2G31900.1		903	922	-21.2	0.6974	UCAAAUCAGUACAGCAGUUG	|x||x|||||||||||o||x	AUUUGAGUCAUGUCGUUAAG	XIF	myosin-like protein XIF [Source:TAIR;Acc:AT2G31900]	-	-	-	-	GO:0005623//cell;GO:0005737//cytoplasm;GO:0015629//actin cytoskeleton;GO:0016459//myosin complex;GO:0016461//unconventional myosin complex;GO:0031982//vesicle	GO:0000146//microfilament motor activity;GO:0000166//nucleotide binding;GO:0003774//motor activity;GO:0003779//actin binding;GO:0005515//protein binding;GO:0005516//calmodulin binding;GO:0005524//ATP binding;GO:0030898//actin-dependent ATPase activity;GO:0051015//actin filament binding	GO:0007015//actin filament organization;GO:0030048//actin filament-based movement;GO:0030050//vesicle transport along actin filament
ath-miR5645a	AT2G33480.1		140	159	-23.1	0.77	AAAACUCGGUACAGCAUUAC	x||||||o||||||||x|x|	AUUUGAGUCAUGUCGUUAAG	NAC041	NAC domain-containing protein 41 [Source:UniProtKB/Swiss-Prot;Acc:O22798]	-	-	-	-	GO:0005634//nucleus	GO:0003677//DNA binding;GO:0003700//DNA-binding transcription factor activity;GO:0044212//transcription regulatory region DNA binding	GO:0006355//regulation of transcription, DNA-templated
ath-miR5645a	AT2G33480.3		92	111	-23.1	0.77	AAAACUCGGUACAGCAUUAC	x||||||o||||||||x|x|	AUUUGAGUCAUGUCGUUAAG	NAC041	NAC domain-containing protein 41 [Source:UniProtKB/Swiss-Prot;Acc:O22798]	-	-	-	-	GO:0005634//nucleus	GO:0003677//DNA binding	GO:0006355//regulation of transcription, DNA-templated
ath-miR5645a	AT3G22415.1		405	424	-22.5	0.75	UAUACUUAGUACGGUAAUUC	||x|||o|||||o|o|||||	AUUUGAGUCAUGUCGUUAAG	-	At3g22415 [Source:UniProtKB/TrEMBL;Acc:Q3EB24]	-	-	-	-	-	GO:0003674//molecular_function	GO:0008150//biological_process
ath-miR5645a	AT4G04885.1		1784	1803	-24.3	0.81	ACAACUCAGUAUAGUAAUUC	xx|||||||||o||o|||||	AUUUGAGUCAUGUCGUUAAG	PCFS4	Polyadenylation and cleavage factor homolog 4 [Source:UniProtKB/Swiss-Prot;Acc:Q0WPF2]	Genetic Information Processing	Translation	ko03015//mRNA surveillance pathway	K14400	GO:0005634//nucleus;GO:0005737//cytoplasm;GO:0005849//mRNA cleavage factor complex	GO:0000993//RNA polymerase II complex binding;GO:0003676//nucleic acid binding;GO:0003729//mRNA binding;GO:0005515//protein binding;GO:0046872//metal ion binding	GO:0006369//termination of RNA polymerase II transcription;GO:0006378//mRNA polyadenylation;GO:0006397//mRNA processing;GO:0009908//flower development;GO:0009911//positive regulation of flower development
ath-miR5645a	AT5G22600.1		1208	1227	-20.6	0.6821	UAAAGUUGGUACAGCAGUUC	||||x|oo||||||||o|||	AUUUGAGUCAUGUCGUUAAG	-	FBD / Leucine Rich Repeat domains containing protein [Source:UniProtKB/TrEMBL;Acc:Q1PDU4]	-	-	-	-	GO:0005575//cellular_component	-	GO:0008150//biological_process
ath-miR5645a	AT5G22600.2		1137	1156	-20.6	0.6821	UAAAGUUGGUACAGCAGUUC	||||x|oo||||||||o|||	AUUUGAGUCAUGUCGUUAAG	-	FBD / Leucine Rich Repeat domains containing protein [Source:UniProtKB/TrEMBL;Acc:Q1PDU4]	-	-	-	-	GO:0005575//cellular_component	-	GO:0008150//biological_process
ath-miR5645b	AT1G14440.1		1725	1744	-20.3	0.6905	UAGAAUCAGUACAGCAAUAA	||o|x|||||||||||||xx	AUUUGAGUCAUGUCGUUAAG	ZHD4	Zinc-finger homeodomain protein 4 [Source:UniProtKB/Swiss-Prot;Acc:Q9M9S0]	-	-	-	-	GO:0005634//nucleus	GO:0003677//DNA binding;GO:0005515//protein binding;GO:0042803//protein homodimerization activity;GO:0046872//metal ion binding	GO:0048574//long-day photoperiodism, flowering
ath-miR5645b	AT1G14440.2		1084	1103	-20.3	0.6905	UAGAAUCAGUACAGCAAUAA	||o|x|||||||||||||xx	AUUUGAGUCAUGUCGUUAAG	ZHD4	Zinc-finger homeodomain protein 4 [Source:UniProtKB/Swiss-Prot;Acc:Q9M9S0]	-	-	-	-	GO:0005634//nucleus	GO:0003677//DNA binding;GO:0005515//protein binding;GO:0042803//protein homodimerization activity;GO:0046872//metal ion binding	GO:0048574//long-day photoperiodism, flowering
ath-miR5645b	AT1G54590.1		353	372	-25.7	0.851	GGAACUCAGUACAGCAAUAG	xo||||||||||||||||xx	AUUUGAGUCAUGUCGUUAAG	-	Pre-mRNA-splicing factor-like protein [Source:UniProtKB/TrEMBL;Acc:F4HWZ0]	Genetic Information Processing	Transcription	ko03040//Spliceosome	K12817	GO:0005681//spliceosomal complex;GO:0005682//U5 snRNP;GO:0046540//U4/U6 x U5 tri-snRNP complex;GO:0071021//U2-type post-spliceosomal complex	-	GO:0000350//generation of catalytic spliceosome for second transesterification step;GO:0008380//RNA splicing;GO:0071048//nuclear retention of unspliced pre-mRNA at the site of transcription
ath-miR5645b	AT1G67856.1		894	913	-20.2	0.6871	UGAACUCAGUACUGCACUAC	|o||||||||||x|||x|x|	AUUUGAGUCAUGUCGUUAAG	-	RING/U-box superfamily protein [Source:UniProtKB/TrEMBL;Acc:B3H543]	-	-	-	-	-	-	GO:0008150//biological_process
ath-miR5645b	AT2G31900.2		190	209	-21.2	0.6974	UCAAAUCAGUACAGCAGUUG	|x||x|||||||||||o||x	AUUUGAGUCAUGUCGUUAAG	XIF	myosin-like protein XIF [Source:TAIR;Acc:AT2G31900]	-	-	-	-	GO:0016459//myosin complex	GO:0000166//nucleotide binding;GO:0003774//motor activity;GO:0003779//actin binding;GO:0005515//protein binding;GO:0005524//ATP binding	GO:0007015//actin filament organization
ath-miR5645b	AT2G31900.4		190	209	-21.2	0.6974	UCAAAUCAGUACAGCAGUUG	|x||x|||||||||||o||x	AUUUGAGUCAUGUCGUUAAG	XIF	myosin-like protein XIF [Source:TAIR;Acc:AT2G31900]	-	-	-	-	GO:0005623//cell;GO:0005737//cytoplasm;GO:0015629//actin cytoskeleton;GO:0016459//myosin complex;GO:0016461//unconventional myosin complex;GO:0031982//vesicle	GO:0000146//microfilament motor activity;GO:0000166//nucleotide binding;GO:0003774//motor activity;GO:0003779//actin binding;GO:0005515//protein binding;GO:0005516//calmodulin binding;GO:0005524//ATP binding;GO:0030898//actin-dependent ATPase activity;GO:0051015//actin filament binding	GO:0007015//actin filament organization;GO:0030048//actin filament-based movement;GO:0030050//vesicle transport along actin filament
ath-miR5645b	AT2G31900.1		903	922	-21.2	0.6974	UCAAAUCAGUACAGCAGUUG	|x||x|||||||||||o||x	AUUUGAGUCAUGUCGUUAAG	XIF	myosin-like protein XIF [Source:TAIR;Acc:AT2G31900]	-	-	-	-	GO:0005623//cell;GO:0005737//cytoplasm;GO:0015629//actin cytoskeleton;GO:0016459//myosin complex;GO:0016461//unconventional myosin complex;GO:0031982//vesicle	GO:0000146//microfilament motor activity;GO:0000166//nucleotide binding;GO:0003774//motor activity;GO:0003779//actin binding;GO:0005515//protein binding;GO:0005516//calmodulin binding;GO:0005524//ATP binding;GO:0030898//actin-dependent ATPase activity;GO:0051015//actin filament binding	GO:0007015//actin filament organization;GO:0030048//actin filament-based movement;GO:0030050//vesicle transport along actin filament
ath-miR5645b	AT2G33480.1		140	159	-23.1	0.77	AAAACUCGGUACAGCAUUAC	x||||||o||||||||x|x|	AUUUGAGUCAUGUCGUUAAG	NAC041	NAC domain-containing protein 41 [Source:UniProtKB/Swiss-Prot;Acc:O22798]	-	-	-	-	GO:0005634//nucleus	GO:0003677//DNA binding;GO:0003700//DNA-binding transcription factor activity;GO:0044212//transcription regulatory region DNA binding	GO:0006355//regulation of transcription, DNA-templated
ath-miR5645b	AT2G33480.3		92	111	-23.1	0.77	AAAACUCGGUACAGCAUUAC	x||||||o||||||||x|x|	AUUUGAGUCAUGUCGUUAAG	NAC041	NAC domain-containing protein 41 [Source:UniProtKB/Swiss-Prot;Acc:O22798]	-	-	-	-	GO:0005634//nucleus	GO:0003677//DNA binding	GO:0006355//regulation of transcription, DNA-templated
ath-miR5645b	AT3G22415.1		405	424	-22.5	0.75	UAUACUUAGUACGGUAAUUC	||x|||o|||||o|o|||||	AUUUGAGUCAUGUCGUUAAG	-	At3g22415 [Source:UniProtKB/TrEMBL;Acc:Q3EB24]	-	-	-	-	-	GO:0003674//molecular_function	GO:0008150//biological_process
ath-miR5645b	AT4G04885.1		1784	1803	-24.3	0.81	ACAACUCAGUAUAGUAAUUC	xx|||||||||o||o|||||	AUUUGAGUCAUGUCGUUAAG	PCFS4	Polyadenylation and cleavage factor homolog 4 [Source:UniProtKB/Swiss-Prot;Acc:Q0WPF2]	Genetic Information Processing	Translation	ko03015//mRNA surveillance pathway	K14400	GO:0005634//nucleus;GO:0005737//cytoplasm;GO:0005849//mRNA cleavage factor complex	GO:0000993//RNA polymerase II complex binding;GO:0003676//nucleic acid binding;GO:0003729//mRNA binding;GO:0005515//protein binding;GO:0046872//metal ion binding	GO:0006369//termination of RNA polymerase II transcription;GO:0006378//mRNA polyadenylation;GO:0006397//mRNA processing;GO:0009908//flower development;GO:0009911//positive regulation of flower development
ath-miR5645b	AT5G22600.1		1208	1227	-20.6	0.6821	UAAAGUUGGUACAGCAGUUC	||||x|oo||||||||o|||	AUUUGAGUCAUGUCGUUAAG	-	FBD / Leucine Rich Repeat domains containing protein [Source:UniProtKB/TrEMBL;Acc:Q1PDU4]	-	-	-	-	GO:0005575//cellular_component	-	GO:0008150//biological_process
ath-miR5645b	AT5G22600.2		1137	1156	-20.6	0.6821	UAAAGUUGGUACAGCAGUUC	||||x|oo||||||||o|||	AUUUGAGUCAUGUCGUUAAG	-	FBD / Leucine Rich Repeat domains containing protein [Source:UniProtKB/TrEMBL;Acc:Q1PDU4]	-	-	-	-	GO:0005575//cellular_component	-	GO:0008150//biological_process
ath-miR5645d	AT1G14440.1		1725	1744	-20.3	0.6905	UAGAAUCAGUACAGCAAUAA	||o|x|||||||||||||xx	AUUUGAGUCAUGUCGUUAAG	ZHD4	Zinc-finger homeodomain protein 4 [Source:UniProtKB/Swiss-Prot;Acc:Q9M9S0]	-	-	-	-	GO:0005634//nucleus	GO:0003677//DNA binding;GO:0005515//protein binding;GO:0042803//protein homodimerization activity;GO:0046872//metal ion binding	GO:0048574//long-day photoperiodism, flowering
ath-miR5645d	AT1G14440.2		1084	1103	-20.3	0.6905	UAGAAUCAGUACAGCAAUAA	||o|x|||||||||||||xx	AUUUGAGUCAUGUCGUUAAG	ZHD4	Zinc-finger homeodomain protein 4 [Source:UniProtKB/Swiss-Prot;Acc:Q9M9S0]	-	-	-	-	GO:0005634//nucleus	GO:0003677//DNA binding;GO:0005515//protein binding;GO:0042803//protein homodimerization activity;GO:0046872//metal ion binding	GO:0048574//long-day photoperiodism, flowering
ath-miR5645d	AT1G54590.1		353	372	-25.7	0.851	GGAACUCAGUACAGCAAUAG	xo||||||||||||||||xx	AUUUGAGUCAUGUCGUUAAG	-	Pre-mRNA-splicing factor-like protein [Source:UniProtKB/TrEMBL;Acc:F4HWZ0]	Genetic Information Processing	Transcription	ko03040//Spliceosome	K12817	GO:0005681//spliceosomal complex;GO:0005682//U5 snRNP;GO:0046540//U4/U6 x U5 tri-snRNP complex;GO:0071021//U2-type post-spliceosomal complex	-	GO:0000350//generation of catalytic spliceosome for second transesterification step;GO:0008380//RNA splicing;GO:0071048//nuclear retention of unspliced pre-mRNA at the site of transcription
ath-miR5645d	AT1G67856.1		894	913	-20.2	0.6871	UGAACUCAGUACUGCACUAC	|o||||||||||x|||x|x|	AUUUGAGUCAUGUCGUUAAG	-	RING/U-box superfamily protein [Source:UniProtKB/TrEMBL;Acc:B3H543]	-	-	-	-	-	-	GO:0008150//biological_process
ath-miR5645d	AT2G31900.2		190	209	-21.2	0.6974	UCAAAUCAGUACAGCAGUUG	|x||x|||||||||||o||x	AUUUGAGUCAUGUCGUUAAG	XIF	myosin-like protein XIF [Source:TAIR;Acc:AT2G31900]	-	-	-	-	GO:0016459//myosin complex	GO:0000166//nucleotide binding;GO:0003774//motor activity;GO:0003779//actin binding;GO:0005515//protein binding;GO:0005524//ATP binding	GO:0007015//actin filament organization
ath-miR5645d	AT2G31900.4		190	209	-21.2	0.6974	UCAAAUCAGUACAGCAGUUG	|x||x|||||||||||o||x	AUUUGAGUCAUGUCGUUAAG	XIF	myosin-like protein XIF [Source:TAIR;Acc:AT2G31900]	-	-	-	-	GO:0005623//cell;GO:0005737//cytoplasm;GO:0015629//actin cytoskeleton;GO:0016459//myosin complex;GO:0016461//unconventional myosin complex;GO:0031982//vesicle	GO:0000146//microfilament motor activity;GO:0000166//nucleotide binding;GO:0003774//motor activity;GO:0003779//actin binding;GO:0005515//protein binding;GO:0005516//calmodulin binding;GO:0005524//ATP binding;GO:0030898//actin-dependent ATPase activity;GO:0051015//actin filament binding	GO:0007015//actin filament organization;GO:0030048//actin filament-based movement;GO:0030050//vesicle transport along actin filament
ath-miR5645d	AT2G31900.1		903	922	-21.2	0.6974	UCAAAUCAGUACAGCAGUUG	|x||x|||||||||||o||x	AUUUGAGUCAUGUCGUUAAG	XIF	myosin-like protein XIF [Source:TAIR;Acc:AT2G31900]	-	-	-	-	GO:0005623//cell;GO:0005737//cytoplasm;GO:0015629//actin cytoskeleton;GO:0016459//myosin complex;GO:0016461//unconventional myosin complex;GO:0031982//vesicle	GO:0000146//microfilament motor activity;GO:0000166//nucleotide binding;GO:0003774//motor activity;GO:0003779//actin binding;GO:0005515//protein binding;GO:0005516//calmodulin binding;GO:0005524//ATP binding;GO:0030898//actin-dependent ATPase activity;GO:0051015//actin filament binding	GO:0007015//actin filament organization;GO:0030048//actin filament-based movement;GO:0030050//vesicle transport along actin filament
ath-miR5645d	AT2G33480.1		140	159	-23.1	0.77	AAAACUCGGUACAGCAUUAC	x||||||o||||||||x|x|	AUUUGAGUCAUGUCGUUAAG	NAC041	NAC domain-containing protein 41 [Source:UniProtKB/Swiss-Prot;Acc:O22798]	-	-	-	-	GO:0005634//nucleus	GO:0003677//DNA binding;GO:0003700//DNA-binding transcription factor activity;GO:0044212//transcription regulatory region DNA binding	GO:0006355//regulation of transcription, DNA-templated
ath-miR5645d	AT2G33480.3		92	111	-23.1	0.77	AAAACUCGGUACAGCAUUAC	x||||||o||||||||x|x|	AUUUGAGUCAUGUCGUUAAG	NAC041	NAC domain-containing protein 41 [Source:UniProtKB/Swiss-Prot;Acc:O22798]	-	-	-	-	GO:0005634//nucleus	GO:0003677//DNA binding	GO:0006355//regulation of transcription, DNA-templated
ath-miR5645d	AT3G22415.1		405	424	-22.5	0.75	UAUACUUAGUACGGUAAUUC	||x|||o|||||o|o|||||	AUUUGAGUCAUGUCGUUAAG	-	At3g22415 [Source:UniProtKB/TrEMBL;Acc:Q3EB24]	-	-	-	-	-	GO:0003674//molecular_function	GO:0008150//biological_process
ath-miR5645d	AT4G04885.1		1784	1803	-24.3	0.81	ACAACUCAGUAUAGUAAUUC	xx|||||||||o||o|||||	AUUUGAGUCAUGUCGUUAAG	PCFS4	Polyadenylation and cleavage factor homolog 4 [Source:UniProtKB/Swiss-Prot;Acc:Q0WPF2]	Genetic Information Processing	Translation	ko03015//mRNA surveillance pathway	K14400	GO:0005634//nucleus;GO:0005737//cytoplasm;GO:0005849//mRNA cleavage factor complex	GO:0000993//RNA polymerase II complex binding;GO:0003676//nucleic acid binding;GO:0003729//mRNA binding;GO:0005515//protein binding;GO:0046872//metal ion binding	GO:0006369//termination of RNA polymerase II transcription;GO:0006378//mRNA polyadenylation;GO:0006397//mRNA processing;GO:0009908//flower development;GO:0009911//positive regulation of flower development
ath-miR5645d	AT5G22600.1		1208	1227	-20.6	0.6821	UAAAGUUGGUACAGCAGUUC	||||x|oo||||||||o|||	AUUUGAGUCAUGUCGUUAAG	-	FBD / Leucine Rich Repeat domains containing protein [Source:UniProtKB/TrEMBL;Acc:Q1PDU4]	-	-	-	-	GO:0005575//cellular_component	-	GO:0008150//biological_process
ath-miR5645d	AT5G22600.2		1137	1156	-20.6	0.6821	UAAAGUUGGUACAGCAGUUC	||||x|oo||||||||o|||	AUUUGAGUCAUGUCGUUAAG	-	FBD / Leucine Rich Repeat domains containing protein [Source:UniProtKB/TrEMBL;Acc:Q1PDU4]	-	-	-	-	GO:0005575//cellular_component	-	GO:0008150//biological_process
ath-miR5645e	AT1G14440.1		1725	1744	-20.3	0.6905	UAGAAUCAGUACAGCAAUAA	||o|x|||||||||||||xx	AUUUGAGUCAUGUCGUUAAG	ZHD4	Zinc-finger homeodomain protein 4 [Source:UniProtKB/Swiss-Prot;Acc:Q9M9S0]	-	-	-	-	GO:0005634//nucleus	GO:0003677//DNA binding;GO:0005515//protein binding;GO:0042803//protein homodimerization activity;GO:0046872//metal ion binding	GO:0048574//long-day photoperiodism, flowering
ath-miR5645e	AT1G14440.2		1084	1103	-20.3	0.6905	UAGAAUCAGUACAGCAAUAA	||o|x|||||||||||||xx	AUUUGAGUCAUGUCGUUAAG	ZHD4	Zinc-finger homeodomain protein 4 [Source:UniProtKB/Swiss-Prot;Acc:Q9M9S0]	-	-	-	-	GO:0005634//nucleus	GO:0003677//DNA binding;GO:0005515//protein binding;GO:0042803//protein homodimerization activity;GO:0046872//metal ion binding	GO:0048574//long-day photoperiodism, flowering
ath-miR5645e	AT1G54590.1		353	372	-25.7	0.851	GGAACUCAGUACAGCAAUAG	xo||||||||||||||||xx	AUUUGAGUCAUGUCGUUAAG	-	Pre-mRNA-splicing factor-like protein [Source:UniProtKB/TrEMBL;Acc:F4HWZ0]	Genetic Information Processing	Transcription	ko03040//Spliceosome	K12817	GO:0005681//spliceosomal complex;GO:0005682//U5 snRNP;GO:0046540//U4/U6 x U5 tri-snRNP complex;GO:0071021//U2-type post-spliceosomal complex	-	GO:0000350//generation of catalytic spliceosome for second transesterification step;GO:0008380//RNA splicing;GO:0071048//nuclear retention of unspliced pre-mRNA at the site of transcription
ath-miR5645e	AT1G67856.1		894	913	-20.2	0.6871	UGAACUCAGUACUGCACUAC	|o||||||||||x|||x|x|	AUUUGAGUCAUGUCGUUAAG	-	RING/U-box superfamily protein [Source:UniProtKB/TrEMBL;Acc:B3H543]	-	-	-	-	-	-	GO:0008150//biological_process
ath-miR5645e	AT2G31900.2		190	209	-21.2	0.6974	UCAAAUCAGUACAGCAGUUG	|x||x|||||||||||o||x	AUUUGAGUCAUGUCGUUAAG	XIF	myosin-like protein XIF [Source:TAIR;Acc:AT2G31900]	-	-	-	-	GO:0016459//myosin complex	GO:0000166//nucleotide binding;GO:0003774//motor activity;GO:0003779//actin binding;GO:0005515//protein binding;GO:0005524//ATP binding	GO:0007015//actin filament organization
ath-miR5645e	AT2G31900.4		190	209	-21.2	0.6974	UCAAAUCAGUACAGCAGUUG	|x||x|||||||||||o||x	AUUUGAGUCAUGUCGUUAAG	XIF	myosin-like protein XIF [Source:TAIR;Acc:AT2G31900]	-	-	-	-	GO:0005623//cell;GO:0005737//cytoplasm;GO:0015629//actin cytoskeleton;GO:0016459//myosin complex;GO:0016461//unconventional myosin complex;GO:0031982//vesicle	GO:0000146//microfilament motor activity;GO:0000166//nucleotide binding;GO:0003774//motor activity;GO:0003779//actin binding;GO:0005515//protein binding;GO:0005516//calmodulin binding;GO:0005524//ATP binding;GO:0030898//actin-dependent ATPase activity;GO:0051015//actin filament binding	GO:0007015//actin filament organization;GO:0030048//actin filament-based movement;GO:0030050//vesicle transport along actin filament
ath-miR5645e	AT2G31900.1		903	922	-21.2	0.6974	UCAAAUCAGUACAGCAGUUG	|x||x|||||||||||o||x	AUUUGAGUCAUGUCGUUAAG	XIF	myosin-like protein XIF [Source:TAIR;Acc:AT2G31900]	-	-	-	-	GO:0005623//cell;GO:0005737//cytoplasm;GO:0015629//actin cytoskeleton;GO:0016459//myosin complex;GO:0016461//unconventional myosin complex;GO:0031982//vesicle	GO:0000146//microfilament motor activity;GO:0000166//nucleotide binding;GO:0003774//motor activity;GO:0003779//actin binding;GO:0005515//protein binding;GO:0005516//calmodulin binding;GO:0005524//ATP binding;GO:0030898//actin-dependent ATPase activity;GO:0051015//actin filament binding	GO:0007015//actin filament organization;GO:0030048//actin filament-based movement;GO:0030050//vesicle transport along actin filament
ath-miR5645e	AT2G33480.1		140	159	-23.1	0.77	AAAACUCGGUACAGCAUUAC	x||||||o||||||||x|x|	AUUUGAGUCAUGUCGUUAAG	NAC041	NAC domain-containing protein 41 [Source:UniProtKB/Swiss-Prot;Acc:O22798]	-	-	-	-	GO:0005634//nucleus	GO:0003677//DNA binding;GO:0003700//DNA-binding transcription factor activity;GO:0044212//transcription regulatory region DNA binding	GO:0006355//regulation of transcription, DNA-templated
ath-miR5645e	AT2G33480.3		92	111	-23.1	0.77	AAAACUCGGUACAGCAUUAC	x||||||o||||||||x|x|	AUUUGAGUCAUGUCGUUAAG	NAC041	NAC domain-containing protein 41 [Source:UniProtKB/Swiss-Prot;Acc:O22798]	-	-	-	-	GO:0005634//nucleus	GO:0003677//DNA binding	GO:0006355//regulation of transcription, DNA-templated
ath-miR5645e	AT3G22415.1		405	424	-22.5	0.75	UAUACUUAGUACGGUAAUUC	||x|||o|||||o|o|||||	AUUUGAGUCAUGUCGUUAAG	-	At3g22415 [Source:UniProtKB/TrEMBL;Acc:Q3EB24]	-	-	-	-	-	GO:0003674//molecular_function	GO:0008150//biological_process
ath-miR5645e	AT4G04885.1		1784	1803	-24.3	0.81	ACAACUCAGUAUAGUAAUUC	xx|||||||||o||o|||||	AUUUGAGUCAUGUCGUUAAG	PCFS4	Polyadenylation and cleavage factor homolog 4 [Source:UniProtKB/Swiss-Prot;Acc:Q0WPF2]	Genetic Information Processing	Translation	ko03015//mRNA surveillance pathway	K14400	GO:0005634//nucleus;GO:0005737//cytoplasm;GO:0005849//mRNA cleavage factor complex	GO:0000993//RNA polymerase II complex binding;GO:0003676//nucleic acid binding;GO:0003729//mRNA binding;GO:0005515//protein binding;GO:0046872//metal ion binding	GO:0006369//termination of RNA polymerase II transcription;GO:0006378//mRNA polyadenylation;GO:0006397//mRNA processing;GO:0009908//flower development;GO:0009911//positive regulation of flower development
ath-miR5645e	AT5G22600.1		1208	1227	-20.6	0.6821	UAAAGUUGGUACAGCAGUUC	||||x|oo||||||||o|||	AUUUGAGUCAUGUCGUUAAG	-	FBD / Leucine Rich Repeat domains containing protein [Source:UniProtKB/TrEMBL;Acc:Q1PDU4]	-	-	-	-	GO:0005575//cellular_component	-	GO:0008150//biological_process
ath-miR5645e	AT5G22600.2		1137	1156	-20.6	0.6821	UAAAGUUGGUACAGCAGUUC	||||x|oo||||||||o|||	AUUUGAGUCAUGUCGUUAAG	-	FBD / Leucine Rich Repeat domains containing protein [Source:UniProtKB/TrEMBL;Acc:Q1PDU4]	-	-	-	-	GO:0005575//cellular_component	-	GO:0008150//biological_process
ath-miR5645f	AT1G14440.1		1725	1744	-20.3	0.6905	UAGAAUCAGUACAGCAAUAA	||o|x|||||||||||||xx	AUUUGAGUCAUGUCGUUAAG	ZHD4	Zinc-finger homeodomain protein 4 [Source:UniProtKB/Swiss-Prot;Acc:Q9M9S0]	-	-	-	-	GO:0005634//nucleus	GO:0003677//DNA binding;GO:0005515//protein binding;GO:0042803//protein homodimerization activity;GO:0046872//metal ion binding	GO:0048574//long-day photoperiodism, flowering
ath-miR5645f	AT1G14440.2		1084	1103	-20.3	0.6905	UAGAAUCAGUACAGCAAUAA	||o|x|||||||||||||xx	AUUUGAGUCAUGUCGUUAAG	ZHD4	Zinc-finger homeodomain protein 4 [Source:UniProtKB/Swiss-Prot;Acc:Q9M9S0]	-	-	-	-	GO:0005634//nucleus	GO:0003677//DNA binding;GO:0005515//protein binding;GO:0042803//protein homodimerization activity;GO:0046872//metal ion binding	GO:0048574//long-day photoperiodism, flowering
ath-miR5645f	AT1G54590.1		353	372	-25.7	0.851	GGAACUCAGUACAGCAAUAG	xo||||||||||||||||xx	AUUUGAGUCAUGUCGUUAAG	-	Pre-mRNA-splicing factor-like protein [Source:UniProtKB/TrEMBL;Acc:F4HWZ0]	Genetic Information Processing	Transcription	ko03040//Spliceosome	K12817	GO:0005681//spliceosomal complex;GO:0005682//U5 snRNP;GO:0046540//U4/U6 x U5 tri-snRNP complex;GO:0071021//U2-type post-spliceosomal complex	-	GO:0000350//generation of catalytic spliceosome for second transesterification step;GO:0008380//RNA splicing;GO:0071048//nuclear retention of unspliced pre-mRNA at the site of transcription
ath-miR5645f	AT1G67856.1		894	913	-20.2	0.6871	UGAACUCAGUACUGCACUAC	|o||||||||||x|||x|x|	AUUUGAGUCAUGUCGUUAAG	-	RING/U-box superfamily protein [Source:UniProtKB/TrEMBL;Acc:B3H543]	-	-	-	-	-	-	GO:0008150//biological_process
ath-miR5645f	AT2G31900.2		190	209	-21.2	0.6974	UCAAAUCAGUACAGCAGUUG	|x||x|||||||||||o||x	AUUUGAGUCAUGUCGUUAAG	XIF	myosin-like protein XIF [Source:TAIR;Acc:AT2G31900]	-	-	-	-	GO:0016459//myosin complex	GO:0000166//nucleotide binding;GO:0003774//motor activity;GO:0003779//actin binding;GO:0005515//protein binding;GO:0005524//ATP binding	GO:0007015//actin filament organization
ath-miR5645f	AT2G31900.4		190	209	-21.2	0.6974	UCAAAUCAGUACAGCAGUUG	|x||x|||||||||||o||x	AUUUGAGUCAUGUCGUUAAG	XIF	myosin-like protein XIF [Source:TAIR;Acc:AT2G31900]	-	-	-	-	GO:0005623//cell;GO:0005737//cytoplasm;GO:0015629//actin cytoskeleton;GO:0016459//myosin complex;GO:0016461//unconventional myosin complex;GO:0031982//vesicle	GO:0000146//microfilament motor activity;GO:0000166//nucleotide binding;GO:0003774//motor activity;GO:0003779//actin binding;GO:0005515//protein binding;GO:0005516//calmodulin binding;GO:0005524//ATP binding;GO:0030898//actin-dependent ATPase activity;GO:0051015//actin filament binding	GO:0007015//actin filament organization;GO:0030048//actin filament-based movement;GO:0030050//vesicle transport along actin filament
ath-miR5645f	AT2G31900.1		903	922	-21.2	0.6974	UCAAAUCAGUACAGCAGUUG	|x||x|||||||||||o||x	AUUUGAGUCAUGUCGUUAAG	XIF	myosin-like protein XIF [Source:TAIR;Acc:AT2G31900]	-	-	-	-	GO:0005623//cell;GO:0005737//cytoplasm;GO:0015629//actin cytoskeleton;GO:0016459//myosin complex;GO:0016461//unconventional myosin complex;GO:0031982//vesicle	GO:0000146//microfilament motor activity;GO:0000166//nucleotide binding;GO:0003774//motor activity;GO:0003779//actin binding;GO:0005515//protein binding;GO:0005516//calmodulin binding;GO:0005524//ATP binding;GO:0030898//actin-dependent ATPase activity;GO:0051015//actin filament binding	GO:0007015//actin filament organization;GO:0030048//actin filament-based movement;GO:0030050//vesicle transport along actin filament
ath-miR5645f	AT2G33480.1		140	159	-23.1	0.77	AAAACUCGGUACAGCAUUAC	x||||||o||||||||x|x|	AUUUGAGUCAUGUCGUUAAG	NAC041	NAC domain-containing protein 41 [Source:UniProtKB/Swiss-Prot;Acc:O22798]	-	-	-	-	GO:0005634//nucleus	GO:0003677//DNA binding;GO:0003700//DNA-binding transcription factor activity;GO:0044212//transcription regulatory region DNA binding	GO:0006355//regulation of transcription, DNA-templated
ath-miR5645f	AT2G33480.3		92	111	-23.1	0.77	AAAACUCGGUACAGCAUUAC	x||||||o||||||||x|x|	AUUUGAGUCAUGUCGUUAAG	NAC041	NAC domain-containing protein 41 [Source:UniProtKB/Swiss-Prot;Acc:O22798]	-	-	-	-	GO:0005634//nucleus	GO:0003677//DNA binding	GO:0006355//regulation of transcription, DNA-templated
ath-miR5645f	AT3G22415.1		405	424	-22.5	0.75	UAUACUUAGUACGGUAAUUC	||x|||o|||||o|o|||||	AUUUGAGUCAUGUCGUUAAG	-	At3g22415 [Source:UniProtKB/TrEMBL;Acc:Q3EB24]	-	-	-	-	-	GO:0003674//molecular_function	GO:0008150//biological_process
ath-miR5645f	AT4G04885.1		1784	1803	-24.3	0.81	ACAACUCAGUAUAGUAAUUC	xx|||||||||o||o|||||	AUUUGAGUCAUGUCGUUAAG	PCFS4	Polyadenylation and cleavage factor homolog 4 [Source:UniProtKB/Swiss-Prot;Acc:Q0WPF2]	Genetic Information Processing	Translation	ko03015//mRNA surveillance pathway	K14400	GO:0005634//nucleus;GO:0005737//cytoplasm;GO:0005849//mRNA cleavage factor complex	GO:0000993//RNA polymerase II complex binding;GO:0003676//nucleic acid binding;GO:0003729//mRNA binding;GO:0005515//protein binding;GO:0046872//metal ion binding	GO:0006369//termination of RNA polymerase II transcription;GO:0006378//mRNA polyadenylation;GO:0006397//mRNA processing;GO:0009908//flower development;GO:0009911//positive regulation of flower development
ath-miR5645f	AT5G22600.1		1208	1227	-20.6	0.6821	UAAAGUUGGUACAGCAGUUC	||||x|oo||||||||o|||	AUUUGAGUCAUGUCGUUAAG	-	FBD / Leucine Rich Repeat domains containing protein [Source:UniProtKB/TrEMBL;Acc:Q1PDU4]	-	-	-	-	GO:0005575//cellular_component	-	GO:0008150//biological_process
ath-miR5645f	AT5G22600.2		1137	1156	-20.6	0.6821	UAAAGUUGGUACAGCAGUUC	||||x|oo||||||||o|||	AUUUGAGUCAUGUCGUUAAG	-	FBD / Leucine Rich Repeat domains containing protein [Source:UniProtKB/TrEMBL;Acc:Q1PDU4]	-	-	-	-	GO:0005575//cellular_component	-	GO:0008150//biological_process
ath-miR5663-5p	AT4G28010.1		178	198	-23	0.6706	UCGACUCCUAAACUUAGGAGU	||||x||||||||x||o||||	AGCUAAGGAUUUGCAUUCUCA	-	RPF5 [Source:UniProtKB/TrEMBL;Acc:A0A178UVK0]	-	-	-	-	GO:0005739//mitochondrion	GO:0005515//protein binding	-
ath-miR5665	AT1G08540.1		1238	1258	-24.1	0.6055	AAGGACCUGUUCUAGAACCUC	||xx||||||||||||x|||x	UUGGUGGACAAGAUCUGGGAU	SIGB	RNA polymerase sigma factor sigB [Source:UniProtKB/Swiss-Prot;Acc:O22056]	-	-	-	-	GO:0009507//chloroplast;GO:0009536//plastid	GO:0003677//DNA binding;GO:0003700//DNA-binding transcription factor activity;GO:0016987//sigma factor activity	GO:0006352//DNA-templated transcription, initiation;GO:0006355//regulation of transcription, DNA-templated;GO:0006399//tRNA metabolic process;GO:0009658//chloroplast organization;GO:0010114//response to red light;GO:0071482//cellular response to light stimulus;GO:2000142//regulation of DNA-templated transcription, initiation;GO:2001141//regulation of RNA biosynthetic process
ath-miR5665	AT1G19850.1	ARF	1580	1600	-24.1	0.6055	GACGACCUGUUCGAGAACCUA	o||x||||||||x|||x||||	UUGGUGGACAAGAUCUGGGAU	ARF5	Auxin response factor [Source:UniProtKB/TrEMBL;Acc:A0A178W993]	Environmental Information Processing	Signal transduction	ko04075//Plant hormone signal transduction	K14486	GO:0005634//nucleus;GO:0016020//membrane	GO:0003677//DNA binding;GO:0003700//DNA-binding transcription factor activity;GO:0005515//protein binding;GO:0042802//identical protein binding;GO:0044212//transcription regulatory region DNA binding	GO:0006351//transcription, DNA-templated;GO:0006355//regulation of transcription, DNA-templated;GO:0007275//multicellular organism development;GO:0009725//response to hormone;GO:0009733//response to auxin;GO:0009734//auxin-activated signaling pathway;GO:0009793//embryo development ending in seed dormancy;GO:0009908//flower development;GO:0009942//longitudinal axis specification;GO:0010051//xylem …
ath-miR5665	AT1G19850.2	ARF	1046	1066	-24.1	0.6055	GACGACCUGUUCGAGAACCUA	o||x||||||||x|||x||||	UUGGUGGACAAGAUCUGGGAU	ARF5	Auxin response factor [Source:UniProtKB/TrEMBL;Acc:A0A178W993]	Environmental Information Processing	Signal transduction	ko04075//Plant hormone signal transduction	K14486	GO:0005634//nucleus	GO:0003677//DNA binding;GO:0005515//protein binding	GO:0006351//transcription, DNA-templated;GO:0006355//regulation of transcription, DNA-templated;GO:0009725//response to hormone;GO:0009734//auxin-activated signaling pathway
ath-miR5665	AT3G54910.1		1685	1705	-24.3	0.6121	AACCACCUGUUGUAUAUCUUA	|||||||||||x||x|o|o||	UUGGUGGACAAGAUCUGGGAU	-	At3g54910 [Source:UniProtKB/TrEMBL;Acc:Q501B7]	-	-	-	-	-	-	GO:0008150//biological_process
ath-miR5665	AT3G54910.3		1605	1625	-24.3	0.6121	AACCACCUGUUGUAUAUCUUA	|||||||||||x||x|o|o||	UUGGUGGACAAGAUCUGGGAU	-	At3g54910 [Source:UniProtKB/TrEMBL;Acc:Q501B7]	-	-	-	-	-	-	GO:0008150//biological_process
ath-miR5665	AT3G54910.2		2388	2408	-24.3	0.6121	AACCACCUGUUGUAUAUCUUA	|||||||||||x||x|o|o||	UUGGUGGACAAGAUCUGGGAU	-	At3g54910 [Source:UniProtKB/TrEMBL;Acc:Q501B7]	-	-	-	-	-	-	GO:0008150//biological_process
ath-miR5665	AT5G62480.1		232	252	-29.7	0.7444	CAACACCUGUUCUUGGCCCUA	x|x||||||||||x|o|||||	UUGGUGGACAAGAUCUGGGAU	GSTU9	Glutathione S-transferase U9 [Source:UniProtKB/Swiss-Prot;Acc:Q9FUT0]	Metabolism	Metabolism of other amino acids	ko00480//Glutathione metabolism	K00799	GO:0005737//cytoplasm;GO:0005829//cytosol	GO:0004364//glutathione transferase activity;GO:0005515//protein binding;GO:0016740//transferase activity	GO:0006749//glutathione metabolic process;GO:0009407//toxin catabolic process;GO:0009636//response to toxic substance
ath-miR5665	AT5G62480.2		232	252	-29.7	0.7444	CAACACCUGUUCUUGGCCCUA	x|x||||||||||x|o|||||	UUGGUGGACAAGAUCUGGGAU	GSTU9	Glutathione S-transferase U9 [Source:UniProtKB/Swiss-Prot;Acc:Q9FUT0]	Metabolism	Metabolism of other amino acids	ko00480//Glutathione metabolism	K00799	-	GO:0005515//protein binding	-
ath-miR5665	AT5G62480.3		209	229	-29.7	0.7444	CAACACCUGUUCUUGGCCCUA	x|x||||||||||x|o|||||	UUGGUGGACAAGAUCUGGGAU	GSTU9	Glutathione S-transferase U9 [Source:UniProtKB/Swiss-Prot;Acc:Q9FUT0]	Metabolism	Metabolism of other amino acids	ko00480//Glutathione metabolism	K00799	-	GO:0005515//protein binding;GO:0016740//transferase activity	-
ath-miR5996	AT1G58310.1		590	611	-26.3	0.6939	ACUGUUGGUCUUUCUUCGAACA	|||||x|||||x||||||||xx	UGACAUCCAGAUAGAAGCUUUG	-	Putative F-box protein At1g58310 [Source:UniProtKB/Swiss-Prot;Acc:Q9LQC1]	-	-	-	-	-	GO:0005515//protein binding	-
ath-miR5996	AT2G38650.1		1838	1859	-24.9	0.6553	UCUGUAGGUCUCUGUUCGUAAC	x||||||||||x|x||||x|||	UGACAUCCAGAUAGAAGCUUUG	GAUT7	Probable galacturonosyltransferase 7 [Source:UniProtKB/Swiss-Prot;Acc:Q9ZVI7]	Metabolism	Carbohydrate metabolism	ko00520//Amino sugar and nucleotide sugar metabolism	K13648	GO:0000139//Golgi membrane;GO:0005768//endosome;GO:0005794//Golgi apparatus;GO:0005797//Golgi medial cisterna;GO:0005802//trans-Golgi network;GO:0016020//membrane;GO:0016021//integral component of membrane	GO:0016740//transferase activity;GO:0016757//transferase activity, transferring glycosyl groups;GO:0047262//polygalacturonate 4-alpha-galacturonosyltransferase activity	GO:0045489//pectin biosynthetic process;GO:0071555//cell wall organization
ath-miR5996	AT2G38650.2		1758	1779	-24.9	0.6553	UCUGUAGGUCUCUGUUCGUAAC	x||||||||||x|x||||x|||	UGACAUCCAGAUAGAAGCUUUG	GAUT7	Probable galacturonosyltransferase 7 [Source:UniProtKB/Swiss-Prot;Acc:Q9ZVI7]	Metabolism	Carbohydrate metabolism	ko00520//Amino sugar and nucleotide sugar metabolism	K13648	GO:0000139//Golgi membrane;GO:0005768//endosome;GO:0005794//Golgi apparatus;GO:0005797//Golgi medial cisterna;GO:0005802//trans-Golgi network;GO:0016020//membrane;GO:0016021//integral component of membrane	GO:0016740//transferase activity;GO:0016757//transferase activity, transferring glycosyl groups;GO:0047262//polygalacturonate 4-alpha-galacturonosyltransferase activity	GO:0045489//pectin biosynthetic process;GO:0071555//cell wall organization
ath-miR5996	AT2G38650.3		1737	1758	-24.9	0.6553	UCUGUAGGUCUCUGUUCGUAAC	x||||||||||x|x||||x|||	UGACAUCCAGAUAGAAGCUUUG	GAUT7	Probable galacturonosyltransferase 7 [Source:UniProtKB/Swiss-Prot;Acc:Q9ZVI7]	Metabolism	Carbohydrate metabolism	ko00520//Amino sugar and nucleotide sugar metabolism	K13648	GO:0000139//Golgi membrane;GO:0005794//Golgi apparatus;GO:0016020//membrane;GO:0016021//integral component of membrane	GO:0016740//transferase activity;GO:0016757//transferase activity, transferring glycosyl groups;GO:0047262//polygalacturonate 4-alpha-galacturonosyltransferase activity	GO:0045489//pectin biosynthetic process;GO:0071555//cell wall organization
ath-miR5996	AT3G59230.1		578	599	-26.3	0.6976	ACUGUUGGUCUUUCUUCGAAUC	|||||x|||||x||||||||x|	UGACAUCCAGAUAGAAGCUUUG	-	Putative F-box/LRR-repeat protein At3g59230 [Source:UniProtKB/Swiss-Prot;Acc:Q9LX48]	-	-	-	-	GO:0005575//cellular_component	GO:0005515//protein binding	-
ath-miR5996	AT4G00320.1		587	608	-27.1	0.7188	ACUGUCGGUCUUUCUUCGAAGA	|||||x|||||x||||||||ox	UGACAUCCAGAUAGAAGCUUUG	-	Putative F-box/LRR-repeat protein At4g00320 [Source:UniProtKB/Swiss-Prot;Acc:P0C2G6]	-	-	-	-	GO:0016020//membrane	GO:0005515//protein binding	GO:0008150//biological_process
ath-miR5996	AT5G41840.1		593	614	-25.9	0.6834	ACUGUCGGUCUUUCUUCGAACA	|||||x|||||x||||||||xx	UGACAUCCAGAUAGAAGCUUUG	-	Putative F-box/LRR-repeat protein At5g41840 [Source:UniProtKB/Swiss-Prot;Acc:Q9FJ30]	-	-	-	-	-	GO:0005515//protein binding	GO:0008150//biological_process
ath-miR8175	AT1G72750.1		467	486	-30	0.641	UUCGAGGCCGUUGCCUCGGU	o|x|x||||||||||x||||	GAUCCCCGGCAACGGCGCCA	TIM23-2	Mitochondrial import inner membrane translocase subunit TIM23 [Source:UniProtKB/TrEMBL;Acc:A0A178W370]	-	-	-	-	GO:0005739//mitochondrion;GO:0005743//mitochondrial inner membrane;GO:0005744//TIM23 mitochondrial import inner membrane translocase complex;GO:0016020//membrane;GO:0016021//integral component of membrane;GO:0031305//integral component of mitochondrial inner membrane	GO:0008320//protein transmembrane transporter activity;GO:0015450//P-P-bond-hydrolysis-driven protein transmembrane transporter activity	GO:0006886//intracellular protein transport;GO:0015031//protein transport;GO:0030150//protein import into mitochondrial matrix;GO:0071806//protein transmembrane transport
ath-miR8175	AT3G05520.2		1111	1130	-30.9	0.6464	CUAAGGGCCGUUGCCUCGAG	|||x|||||||||||x||xx	GAUCCCCGGCAACGGCGCCA	-	Subunits of heterodimeric actin filament capping protein Capz superfamily [Source:UniProtKB/TrEMBL;Acc:F4J7C4]	Cellular Processes	Transport and catabolism	ko04144//Endocytosis	K10364	GO:0005634//nucleus;GO:0008290//F-actin capping protein complex	GO:0003779//actin binding;GO:0051015//actin filament binding	GO:0007015//actin filament organization;GO:0030036//actin cytoskeleton organization;GO:0051016//barbed-end actin filament capping;GO:0051693//actin filament capping
ath-miR8175	AT3G44580.1		70	89	-47.7	1	CUAGGGGCCGUUGCCGCGGU	||||||||||||||||||||	GAUCCCCGGCAACGGCGCCA	-	Uncharacterized protein F14L2_130 [Source:UniProtKB/TrEMBL;Acc:Q9LXM9]	-	-	-	-	-	-	GO:0008150//biological_process
ath-miR8175	AT5G19570.1		247	266	-30.3	0.6352	AUAGGGUCCGUUCUCGCGGU	x|||||x|||||xo||||||	GAUCCCCGGCAACGGCGCCA	-	Transmembrane protein [Source:UniProtKB/TrEMBL;Acc:Q94AU5]	-	-	-	-	GO:0016020//membrane;GO:0016021//integral component of membrane	-	GO:0008150//biological_process
ath-miR8175	AT5G47500.1		544	563	-32.9	0.7045	GUAGGGGCCGUUACCUCGGC	x|||||||||||x||x|||x	GAUCCCCGGCAACGGCGCCA	PME68	Probable pectinesterase 68 [Source:UniProtKB/Swiss-Prot;Acc:Q8LPF3]	-	-	-	-	GO:0005576//extracellular region;GO:0005618//cell wall	GO:0016787//hydrolase activity;GO:0030599//pectinesterase activity;GO:0045330//aspartyl esterase activity;GO:0052689//carboxylic ester hydrolase activity	GO:0042545//cell wall modification;GO:0045490//pectin catabolic process;GO:0071555//cell wall organization
ath-miR8176	AT3G06060.2		1136	1156	-34.3	0.6752	ACGGCCAACAGCGCUCUCUGU	x||||||x||||||||||ox|	GGCCGGUGGUCGCGAGAGGGA	-	NAD(P)-binding Rossmann-fold superfamily protein [Source:UniProtKB/TrEMBL;Acc:A0A1I9LMA8]	Metabolism;Metabolism	Global and overview maps;Lipid metabolism	ko01100//Metabolic pathways;ko00600//Sphingolipid metabolism	K04708;K04708	GO:0016020//membrane;GO:0016021//integral component of membrane	GO:0016491//oxidoreductase activity	GO:0055114//oxidation-reduction process
ath-miR8176	AT3G06060.1		867	887	-34.3	0.6752	ACGGCCAACAGCGCUCUCUGU	x||||||x||||||||||ox|	GGCCGGUGGUCGCGAGAGGGA	-	NAD(P)-binding Rossmann-fold superfamily protein [Source:UniProtKB/TrEMBL;Acc:A0A1I9LMA8]	Metabolism;Metabolism	Global and overview maps;Lipid metabolism	ko01100//Metabolic pathways;ko00600//Sphingolipid metabolism	K04708;K04708	GO:0005783//endoplasmic reticulum;GO:0005789//endoplasmic reticulum membrane;GO:0016020//membrane;GO:0016021//integral component of membrane	GO:0016491//oxidoreductase activity;GO:0047560//3-dehydrosphinganine reductase activity	GO:0006629//lipid metabolic process;GO:0006665//sphingolipid metabolic process;GO:0006666//3-keto-sphinganine metabolic process;GO:0030148//sphingolipid biosynthetic process;GO:0055114//oxidation-reduction process
ath-miR8182	AT3G61280.1		497	518	-23.1	0.6696	AACACAACACAACGACAACUCA	||||||||x|||x|||||||x|	UUGUGUUGCGUUUCUGUUGAUU	-	Glycosyltransferase [Source:UniProtKB/TrEMBL;Acc:Q5Q0C1]	-	-	-	-	GO:0016020//membrane;GO:0016021//integral component of membrane	GO:0016740//transferase activity;GO:0046527//glucosyltransferase activity	-
ath-miR8182	AT3G61280.2		497	518	-23.1	0.6696	AACACAACACAACGACAACUCA	||||||||x|||x|||||||x|	UUGUGUUGCGUUUCUGUUGAUU	-	Glycosyltransferase [Source:UniProtKB/TrEMBL;Acc:Q5Q0C1]	-	-	-	-	GO:0016020//membrane;GO:0016021//integral component of membrane	GO:0016740//transferase activity	-
ath-miR8182	AT4G15740.1		234	255	-24	0.7018	AACACAACACAGCGGCAACUAA	||||||||x||ox|o|||||||	UUGUGUUGCGUUUCUGUUGAUU	-	Calcium-dependent lipid-binding (CaLB domain) family protein [Source:UniProtKB/TrEMBL;Acc:O23425]	-	-	-	-	GO:0005575//cellular_component	GO:0003674//molecular_function	GO:0008150//biological_process
ath-miR822-5p	AT2G02610.1		1282	1302	-26.3	0.6559	AUGCACCUCGUAUACGUGUAC	|o||x|x|||||x||||||||	UGCGGGAAGCAUUUGCACAUG	-	Cysteine/Histidine-rich C1 domain family protein [Source:UniProtKB/TrEMBL;Acc:O64716]	-	-	-	-	-	GO:0046872//metal ion binding	-
ath-miR822-5p	AT2G02620.1		1260	1280	-35.7	0.8903	ACGCCCCUCGUAGACGUGUAC	||||||x|||||o||||||||	UGCGGGAAGCAUUUGCACAUG	-	Cysteine/Histidine-rich C1 domain family protein [Source:UniProtKB/TrEMBL;Acc:Q0WSX0]	-	-	-	-	-	-	-
ath-miR822-5p	AT2G02630.1		1200	1220	-29.7	0.7406	AUGCACCUCGUAGACGUGUAC	|o||x|x|||||o||||||||	UGCGGGAAGCAUUUGCACAUG	-	Cysteine/Histidine-rich C1 domain family protein [Source:UniProtKB/TrEMBL;Acc:F4IR90]	-	-	-	-	-	-	-
ath-miR822-5p	AT2G02640.1		1275	1295	-26.3	0.6559	AUGCACCUCGUAUACGUGUAC	|o||x|x|||||x||||||||	UGCGGGAAGCAUUUGCACAUG	-	Cysteine/Histidine-rich C1 domain family protein [Source:UniProtKB/TrEMBL;Acc:O64713]	-	-	-	-	-	-	-
ath-miR822-5p	AT2G13900.1		1325	1345	-36.8	0.9246	ACGCUCUUCGUAAACGUGUAC	||||o||||||||||||||||	UGCGGGAAGCAUUUGCACAUG	-	Cysteine/Histidine-rich C1 domain family protein [Source:UniProtKB/TrEMBL;Acc:Q8S8J8]	-	-	-	-	-	-	-
ath-miR822-5p	AT3G26550.1		1264	1284	-28	0.7018	ACGCACCUCGUAAACGUGUUG	||||x|x||||||||||||xx	UGCGGGAAGCAUUUGCACAUG	-	CHP-rich zinc finger protein-like [Source:UniProtKB/TrEMBL;Acc:Q9LRV1]	-	-	-	-	-	-	GO:0035556//intracellular signal transduction
ath-miR822-5p	AT4G10370.1		1261	1281	-28	0.7053	ACGCACCUCGUAAACGUGUUA	||||x|x||||||||||||xx	UGCGGGAAGCAUUUGCACAUG	-	Cysteine/Histidine-rich C1 domain family protein [Source:UniProtKB/TrEMBL;Acc:F4JLN1]	-	-	-	-	GO:0005622//intracellular	-	GO:0035556//intracellular signal transduction
ath-miR822-5p	AT5G02330.1		1256	1276	-36.8	0.9246	ACGCUCUUCGUAAACGUGUAC	||||o||||||||||||||||	UGCGGGAAGCAUUUGCACAUG	-	Cysteine/Histidine-rich C1 domain family protein [Source:UniProtKB/TrEMBL;Acc:Q9LZ92]	-	-	-	-	-	-	-
ath-miR822-5p	AT5G02350.1		1362	1382	-36.8	0.9246	ACGCUCUUCGUAAACGUGUAC	||||o||||||||||||||||	UGCGGGAAGCAUUUGCACAUG	-	Cysteine/Histidine-rich C1 domain family protein [Source:UniProtKB/TrEMBL;Acc:Q9LZ90]	-	-	-	-	-	-	-
ath-miR822-5p	AT5G55770.1		1295	1315	-28	0.7018	ACGCGCCUCGUAAACGUGUCG	||||x|x||||||||||||xx	UGCGGGAAGCAUUUGCACAUG	-	Cysteine/Histidine-rich C1 domain family protein [Source:UniProtKB/TrEMBL;Acc:Q9FM62]	-	-	-	-	-	-	-
ath-miR822-5p	AT5G55780.1		1353	1373	-28	0.7018	ACGCACCUCGUAAACGUGUCG	||||x|x||||||||||||xx	UGCGGGAAGCAUUUGCACAUG	-	Cysteine/Histidine-rich C1 domain family protein [Source:UniProtKB/TrEMBL;Acc:Q9FM61]	-	-	-	-	-	-	-
ath-miR841b-3p	AT4G37160.1		672	692	-22.5	0.6757	GUUCAGGAACACCCAGUAUAA	|||x|o||x|||||||o||||	CAAUUUCUAGUGGGUCGUAUU	sks15	Sks15 [Source:UniProtKB/TrEMBL;Acc:A0A178UTS2]	-	-	-	-	GO:0005886//plasma membrane;GO:0009505//plant-type cell wall;GO:0009506//plasmodesma	GO:0004322//ferroxidase activity;GO:0005507//copper ion binding;GO:0016491//oxidoreductase activity;GO:0016722//oxidoreductase activity, oxidizing metal ions;GO:0016787//hydrolase activity;GO:0030599//pectinesterase activity	GO:0006826//iron ion transport;GO:0055072//iron ion homeostasis;GO:0055114//oxidation-reduction process
ath-miR841b-3p	AT4G37160.2		520	540	-22.5	0.6757	GUUCAGGAACACCCAGUAUAA	|||x|o||x|||||||o||||	CAAUUUCUAGUGGGUCGUAUU	sks15	Sks15 [Source:UniProtKB/TrEMBL;Acc:A0A178UTS2]	-	-	-	-	-	GO:0005507//copper ion binding;GO:0016491//oxidoreductase activity	GO:0055114//oxidation-reduction process
ath-miR851-3p	AT1G30825.1		73	93	-24.4	0.6209	AGCCUCUGUUUGCUUCUGCUG	|x||x|o|||||x||||||||	UGGGUGGCAAACAAAGACGAC	ARPC2A	Actin-related protein 2/3 complex subunit 2A [Source:UniProtKB/Swiss-Prot;Acc:Q8LGI3]	Cellular Processes	Transport and catabolism	ko04144//Endocytosis	K05758	GO:0005737//cytoplasm;GO:0005856//cytoskeleton;GO:0005885//Arp2/3 protein complex;GO:0015629//actin cytoskeleton;GO:0042995//cell projection	GO:0003779//actin binding;GO:0005200//structural constituent of cytoskeleton;GO:0005515//protein binding;GO:0051015//actin filament binding	GO:0007015//actin filament organization;GO:0010090//trichome morphogenesis;GO:0030041//actin filament polymerization;GO:0030833//regulation of actin filament polymerization;GO:0034314//Arp2/3 complex-mediated actin nucleation
ath-miR851-3p	AT3G18730.1		3836	3856	-25.4	0.6382	ACGCACCGUUUGAUUCUGAUG	||x|||||||||x|||||x||	UGGGUGGCAAACAAAGACGAC	TSK	Protein TONSOKU [Source:UniProtKB/Swiss-Prot;Acc:Q6Q4D0]	-	-	-	-	GO:0005634//nucleus;GO:0005654//nucleoplasm;GO:0016020//membrane	GO:0005515//protein binding	GO:0000086//G2/M transition of mitotic cell cycle;GO:0006325//chromatin organization;GO:0009933//meristem structural organization;GO:0009934//regulation of meristem structural organization;GO:0051301//cell division
ath-miR853	AT2G07779.1		48	69	-27.6	0.6525	AGGGGAGAAAUCAACACUGUUC	||||||||||||x|xx||x|||	UCCCCUCUUUAGCUUGGAGAAG	-	unknown protein; Ha. [Source:TAIR;Acc:AT2G07779]	-	-	-	-	-	GO:0003674//molecular_function	GO:0008150//biological_process
ath-miR853	AT3G61400.2		963	984	-25.3	0.6053	AGUGAAGAAAUUGGACCUCUUC	||x|x||||||o|o||||||||	UCCCCUCUUUAGCUUGGAGAAG	-	1-aminocyclopropane-1-carboxylate oxidase homolog 8 [Source:UniProtKB/Swiss-Prot;Acc:Q9M2C4]	-	-	-	-	-	GO:0016491//oxidoreductase activity;GO:0046872//metal ion binding	GO:0055114//oxidation-reduction process
ath-miR857	AT1G49190.2	B-ARR	4	24	-20.7	0.6854	UACACAUACAACUUCAACAUA	x|x||||||||||||x|||||	UUUUGUAUGUUGAAGGUGUAU	RR19	response regulator 19 [Source:TAIR;Acc:AT1G49190]	Environmental Information Processing	Signal transduction	ko04075//Plant hormone signal transduction	K14491	GO:0005634//nucleus	GO:0003677//DNA binding	GO:0000160//phosphorelay signal transduction system
ath-miR857	AT1G50820.2		251	271	-23.5	0.7781	AAAACAUACAACUUCGAUAUU	|||||||||||||||x|o||x	UUUUGUAUGUUGAAGGUGUAU	-	Aminotransferase-like, plant mobile domain family protein [Source:TAIR;Acc:AT1G50820]	-	-	-	-	-	GO:0008483//transaminase activity;GO:0016740//transferase activity	-
ath-miR857	AT1G50820.1		251	271	-23.5	0.7781	AAAACAUACAACUUCGAUAUU	|||||||||||||||x|o||x	UUUUGUAUGUUGAAGGUGUAU	-	Aminotransferase-like, plant mobile domain family protein [Source:TAIR;Acc:AT1G50820]	-	-	-	-	-	GO:0008483//transaminase activity;GO:0016740//transferase activity	GO:0008150//biological_process
ath-miR857	AT2G22250.1		883	903	-18.6	0.6159	AACACACACAACGUCCACGUA	||x|||x|||||x|||||o||	UUUUGUAUGUUGAAGGUGUAU	PAT	Bifunctional aspartate aminotransferase and glutamate/aspartate-prephenate aminotransferase [Source:UniProtKB/Swiss-Prot;Acc:Q9SIE1]	Metabolism;Metabolism;Metabolism;Metabolism;Metabolism;Metabolism;Metabolism;Metabolism	Global and overview maps;Global and overview maps;Global and overview maps;Amino acid metabolism;Amino acid metabolism;Amino acid metabolism;Biosynthesis of other secondary metabolites;Biosynthesis of other secondary metabolites	ko01100//Metabolic pathways;ko01110//Biosynthesis of secondary metabolites;ko01230//Biosynthesis of amino acids;ko00400//Phenylalanine, tyrosine and tryptophan biosynthesis;ko00350//Tyrosine metabolism;ko00360//Phenylalanine metabolism;ko00960//Tropane, piperidine and pyridine alkaloid biosynthesis;ko00950//Isoquinoline alkaloid biosynthesis	K15849;K15849;K15849;K15849;K15849;K15849;K15849;K15849	-	GO:0003824//catalytic activity;GO:0030170//pyridoxal phosphate binding	GO:0009058//biosynthetic process
ath-miR857	AT2G22250.2		1450	1470	-18.6	0.6159	AACACACACAACGUCCACGUA	||x|||x|||||x|||||o||	UUUUGUAUGUUGAAGGUGUAU	PAT	Bifunctional aspartate aminotransferase and glutamate/aspartate-prephenate aminotransferase [Source:UniProtKB/Swiss-Prot;Acc:Q9SIE1]	Metabolism;Metabolism;Metabolism;Metabolism;Metabolism;Metabolism;Metabolism;Metabolism	Global and overview maps;Global and overview maps;Global and overview maps;Amino acid metabolism;Amino acid metabolism;Amino acid metabolism;Biosynthesis of other secondary metabolites;Biosynthesis of other secondary metabolites	ko01100//Metabolic pathways;ko01110//Biosynthesis of secondary metabolites;ko01230//Biosynthesis of amino acids;ko00400//Phenylalanine, tyrosine and tryptophan biosynthesis;ko00350//Tyrosine metabolism;ko00360//Phenylalanine metabolism;ko00960//Tropane, piperidine and pyridine alkaloid biosynthesis;ko00950//Isoquinoline alkaloid biosynthesis	K15849;K15849;K15849;K15849;K15849;K15849;K15849;K15849	GO:0009507//chloroplast;GO:0009536//plastid;GO:0009570//chloroplast stroma	GO:0003824//catalytic activity;GO:0004069//L-aspartate:2-oxoglutarate aminotransferase activity;GO:0008483//transaminase activity;GO:0016740//transferase activity;GO:0030170//pyridoxal phosphate binding;GO:0033853//aspartate-prephenate aminotransferase activity;GO:0033854//glutamate-prephenate aminotransferase activity	GO:0008652//cellular amino acid biosynthetic process;GO:0009058//biosynthetic process;GO:0009094//L-phenylalanine biosynthetic process;GO:0009095//aromatic amino acid family biosynthetic process, prephenate pathway;GO:0009793//embryo development ending in seed dormancy
ath-miR857	AT2G22250.3		947	967	-18.6	0.6159	AACACACACAACGUCCACGUA	||x|||x|||||x|||||o||	UUUUGUAUGUUGAAGGUGUAU	PAT	Bifunctional aspartate aminotransferase and glutamate/aspartate-prephenate aminotransferase [Source:UniProtKB/Swiss-Prot;Acc:Q9SIE1]	Metabolism;Metabolism;Metabolism;Metabolism;Metabolism;Metabolism;Metabolism;Metabolism	Global and overview maps;Global and overview maps;Global and overview maps;Amino acid metabolism;Amino acid metabolism;Amino acid metabolism;Biosynthesis of other secondary metabolites;Biosynthesis of other secondary metabolites	ko01100//Metabolic pathways;ko01110//Biosynthesis of secondary metabolites;ko01230//Biosynthesis of amino acids;ko00400//Phenylalanine, tyrosine and tryptophan biosynthesis;ko00350//Tyrosine metabolism;ko00360//Phenylalanine metabolism;ko00960//Tropane, piperidine and pyridine alkaloid biosynthesis;ko00950//Isoquinoline alkaloid biosynthesis	K15849;K15849;K15849;K15849;K15849;K15849;K15849;K15849	GO:0009507//chloroplast;GO:0009536//plastid;GO:0009570//chloroplast stroma	GO:0003824//catalytic activity;GO:0004069//L-aspartate:2-oxoglutarate aminotransferase activity;GO:0008483//transaminase activity;GO:0016740//transferase activity;GO:0030170//pyridoxal phosphate binding;GO:0033853//aspartate-prephenate aminotransferase activity;GO:0033854//glutamate-prephenate aminotransferase activity	GO:0008652//cellular amino acid biosynthetic process;GO:0009058//biosynthetic process;GO:0009094//L-phenylalanine biosynthetic process;GO:0009095//aromatic amino acid family biosynthetic process, prephenate pathway;GO:0009793//embryo development ending in seed dormancy
ath-miR857	AT3G09220.1		259	279	-27.7	0.9233	AAAACAUGCAACUUCCACACA	|||||||o|||||||||||x|	UUUUGUAUGUUGAAGGUGUAU	LAC7	Laccase-7 [Source:UniProtKB/Swiss-Prot;Acc:Q9SR40]	-	-	-	-	GO:0005576//extracellular region;GO:0005886//plasma membrane;GO:0048046//apoplast	GO:0004322//ferroxidase activity;GO:0005507//copper ion binding;GO:0016491//oxidoreductase activity;GO:0016722//oxidoreductase activity, oxidizing metal ions;GO:0046872//metal ion binding;GO:0052716//hydroquinone:oxygen oxidoreductase activity	GO:0006826//iron ion transport;GO:0046274//lignin catabolic process;GO:0055072//iron ion homeostasis;GO:0055114//oxidation-reduction process
ath-miR857	AT3G50140.1		133	153	-20.1	0.6656	AAAACAAACAACUUCCAAAAA	||||||x||||||||||x|x|	UUUUGUAUGUUGAAGGUGUAU	-	Transmembrane protein, putative (DUF247) [Source:UniProtKB/TrEMBL;Acc:F4IZB4]	-	-	-	-	GO:0016020//membrane;GO:0016021//integral component of membrane	-	-
ath-miR857	AT3G50140.2		133	153	-20.1	0.6656	AAAACAAACAACUUCCAAAAA	||||||x||||||||||x|x|	UUUUGUAUGUUGAAGGUGUAU	-	Transmembrane protein, putative (DUF247) [Source:UniProtKB/TrEMBL;Acc:F4IZB4]	-	-	-	-	GO:0016021//integral component of membrane	-	-
ath-miR857	AT4G30460.1		25	45	-24	0.8	UAUACAUACAACUUCCAUAAA	x|x||||||||||||||o|x|	UUUUGUAUGUUGAAGGUGUAU	-	Glycine-rich protein [Source:UniProtKB/TrEMBL;Acc:Q9M0B4]	-	-	-	-	-	-	GO:0008150//biological_process
ath-miR866-3p	AT1G06170.2		840	859	-18.4	0.6073	UGGUUUGGCCAGAAACUUCA	||x|||o|x||||||||||x	ACAAAAUCCGUCUUUGAAGA	BHLH89	Transcription factor bHLH89 [Source:UniProtKB/Swiss-Prot;Acc:Q9LND0]	-	-	-	-	GO:0005634//nucleus	GO:0003677//DNA binding;GO:0003700//DNA-binding transcription factor activity;GO:0046983//protein dimerization activity	GO:0006355//regulation of transcription, DNA-templated;GO:0009555//pollen development;GO:0048658//anther wall tapetum development;GO:0052543//callose deposition in cell wall
ath-miR866-3p	AT1G06170.1		816	835	-18.4	0.6073	UGGUUUGGCCAGAAACUUCA	||x|||o|x||||||||||x	ACAAAAUCCGUCUUUGAAGA	BHLH89	Transcription factor bHLH89 [Source:UniProtKB/Swiss-Prot;Acc:Q9LND0]	-	-	-	-	GO:0005634//nucleus	GO:0003677//DNA binding;GO:0003700//DNA-binding transcription factor activity;GO:0046983//protein dimerization activity	GO:0006355//regulation of transcription, DNA-templated;GO:0009555//pollen development;GO:0048658//anther wall tapetum development;GO:0052543//callose deposition in cell wall
ath-miR866-3p	AT1G20230.1		2245	2264	-20	0.6734	UGUUUAAGGCAGAAAUUUUA	|||||x|||||||||o||ox	ACAAAAUCCGUCUUUGAAGA	PCMP-H21	Pentatricopeptide repeat-containing protein At1g20230 [Source:UniProtKB/Swiss-Prot;Acc:Q9LNU6]	-	-	-	-	GO:0043231//intracellular membrane-bounded organelle	GO:0005515//protein binding;GO:0008270//zinc ion binding	GO:0009451//RNA modification
ath-miR866-3p	AT1G25240.2		1069	1088	-18.6	0.6221	UGUUUUCAGCAGAAGCUUUU	||||||xx||||||o|||o|	ACAAAAUCCGUCUUUGAAGA	-	ENTH/VHS/GAT family protein [Source:TAIR;Acc:AT1G25240]	-	-	-	-	GO:0030136//clathrin-coated vesicle	GO:0005543//phospholipid binding;GO:0005545//1-phosphatidylinositol binding;GO:0030276//clathrin binding	GO:0048268//clathrin coat assembly
ath-miR866-3p	AT1G25240.1		980	999	-18.6	0.6221	UGUUUUCAGCAGAAGCUUUU	||||||xx||||||o|||o|	ACAAAAUCCGUCUUUGAAGA	-	ENTH/VHS/GAT family protein [Source:TAIR;Acc:AT1G25240]	-	-	-	-	GO:0005794//Golgi apparatus;GO:0005886//plasma membrane;GO:0005905//clathrin-coated pit;GO:0016020//membrane;GO:0030136//clathrin-coated vesicle;GO:0031410//cytoplasmic vesicle	GO:0000149//SNARE binding;GO:0005543//phospholipid binding;GO:0005545//1-phosphatidylinositol binding;GO:0005546//phosphatidylinositol-4,5-bisphosphate binding;GO:0030276//clathrin binding;GO:0032050//clathrin heavy chain binding	GO:0006897//endocytosis;GO:0006900//vesicle budding from membrane;GO:0048268//clathrin coat assembly;GO:0072583//clathrin-dependent endocytosis
ath-miR866-3p	AT2G28850.1		652	671	-19.4	0.651	UGUUUUUGGCAGACUCUUCA	||||||x||||||xx||||x	ACAAAAUCCGUCUUUGAAGA	CYP710A3	Cytochrome P450 710A3 [Source:UniProtKB/Swiss-Prot;Acc:Q9ZV29]	Metabolism;Metabolism;Metabolism	Global and overview maps;Global and overview maps;Lipid metabolism	ko01100//Metabolic pathways;ko01110//Biosynthesis of secondary metabolites;ko00100//Steroid biosynthesis	K09832;K09832;K09832	GO:0016020//membrane;GO:0016021//integral component of membrane	GO:0004497//monooxygenase activity;GO:0005506//iron ion binding;GO:0016491//oxidoreductase activity;GO:0016705//oxidoreductase activity, acting on paired donors, with incorporation or reduction of molecular oxygen;GO:0020037//heme binding;GO:0046872//metal ion binding	GO:0006629//lipid metabolic process;GO:0006694//steroid biosynthetic process;GO:0008202//steroid metabolic process;GO:0016125//sterol metabolic process;GO:0016126//sterol biosynthetic process;GO:0055114//oxidation-reduction process
ath-miR866-3p	AT2G34500.1		977	996	-20.1	0.6722	UGUUUUUGGCAGACGCUUCA	||||||x||||||xo||||x	ACAAAAUCCGUCUUUGAAGA	CYP710A1	CYP710A1 [Source:UniProtKB/TrEMBL;Acc:A0A178VRK5]	Metabolism;Metabolism;Metabolism	Global and overview maps;Global and overview maps;Lipid metabolism	ko01100//Metabolic pathways;ko01110//Biosynthesis of secondary metabolites;ko00100//Steroid biosynthesis	K09832;K09832;K09832	GO:0016020//membrane;GO:0016021//integral component of membrane	GO:0000249//C-22 sterol desaturase activity;GO:0004497//monooxygenase activity;GO:0005506//iron ion binding;GO:0016491//oxidoreductase activity;GO:0016705//oxidoreductase activity, acting on paired donors, with incorporation or reduction of molecular oxygen;GO:0020037//heme binding;GO:0046872//metal ion binding	GO:0006629//lipid metabolic process;GO:0006694//steroid biosynthetic process;GO:0008202//steroid metabolic process;GO:0016125//sterol metabolic process;GO:0016126//sterol biosynthetic process;GO:0055114//oxidation-reduction process
ath-miR866-3p	AT2G41540.4		1341	1360	-21.5	0.7191	UGUUUUGGGCAGAAAGUUAU	||||||o||||||||x||x|	ACAAAAUCCGUCUUUGAAGA	GPDHC1	Glycerol-3-phosphate dehydrogenase [NAD(+)] GPDHC1, cytosolic [Source:UniProtKB/Swiss-Prot;Acc:O22216]	Metabolism;Metabolism	Global and overview maps;Lipid metabolism	ko01110//Biosynthesis of secondary metabolites;ko00564//Glycerophospholipid metabolism	K00006;K00006	GO:0005737//cytoplasm;GO:0005829//cytosol;GO:0009331//glycerol-3-phosphate dehydrogenase complex	GO:0004367//glycerol-3-phosphate dehydrogenase [NAD+] activity;GO:0016491//oxidoreductase activity;GO:0016616//oxidoreductase activity, acting on the CH-OH group of donors, NAD or NADP as acceptor;GO:0047952//glycerol-3-phosphate dehydrogenase [NAD(P)+] activity;GO:0051287//NAD binding	GO:0005975//carbohydrate metabolic process;GO:0006072//glycerol-3-phosphate metabolic process;GO:0006116//NADH oxidation;GO:0046168//glycerol-3-phosphate catabolic process;GO:0055114//oxidation-reduction process
ath-miR866-3p	AT2G41540.1		884	903	-21.5	0.7191	UGUUUUGGGCAGAAAGUUAU	||||||o||||||||x||x|	ACAAAAUCCGUCUUUGAAGA	GPDHC1	Glycerol-3-phosphate dehydrogenase [NAD(+)] GPDHC1, cytosolic [Source:UniProtKB/Swiss-Prot;Acc:O22216]	Metabolism;Metabolism	Global and overview maps;Lipid metabolism	ko01110//Biosynthesis of secondary metabolites;ko00564//Glycerophospholipid metabolism	K00006;K00006	GO:0005737//cytoplasm;GO:0005829//cytosol;GO:0009331//glycerol-3-phosphate dehydrogenase complex	GO:0004367//glycerol-3-phosphate dehydrogenase [NAD+] activity;GO:0016491//oxidoreductase activity;GO:0016616//oxidoreductase activity, acting on the CH-OH group of donors, NAD or NADP as acceptor;GO:0047952//glycerol-3-phosphate dehydrogenase [NAD(P)+] activity;GO:0051287//NAD binding	GO:0005975//carbohydrate metabolic process;GO:0006072//glycerol-3-phosphate metabolic process;GO:0006116//NADH oxidation;GO:0046168//glycerol-3-phosphate catabolic process;GO:0055114//oxidation-reduction process
ath-miR866-3p	AT2G41540.2		953	972	-21.5	0.7191	UGUUUUGGGCAGAAAGUUAU	||||||o||||||||x||x|	ACAAAAUCCGUCUUUGAAGA	GPDHC1	Glycerol-3-phosphate dehydrogenase [NAD(+)] GPDHC1, cytosolic [Source:UniProtKB/Swiss-Prot;Acc:O22216]	Metabolism;Metabolism	Global and overview maps;Lipid metabolism	ko01110//Biosynthesis of secondary metabolites;ko00564//Glycerophospholipid metabolism	K00006;K00006	GO:0005737//cytoplasm;GO:0005829//cytosol;GO:0009331//glycerol-3-phosphate dehydrogenase complex	GO:0004367//glycerol-3-phosphate dehydrogenase [NAD+] activity;GO:0016491//oxidoreductase activity;GO:0016616//oxidoreductase activity, acting on the CH-OH group of donors, NAD or NADP as acceptor;GO:0047952//glycerol-3-phosphate dehydrogenase [NAD(P)+] activity;GO:0051287//NAD binding	GO:0005975//carbohydrate metabolic process;GO:0006072//glycerol-3-phosphate metabolic process;GO:0006116//NADH oxidation;GO:0046168//glycerol-3-phosphate catabolic process;GO:0055114//oxidation-reduction process
ath-miR866-3p	AT2G41540.3		647	666	-21.5	0.7191	UGUUUUGGGCAGAAAGUUAU	||||||o||||||||x||x|	ACAAAAUCCGUCUUUGAAGA	GPDHC1	Glycerol-3-phosphate dehydrogenase [NAD(+)] GPDHC1, cytosolic [Source:UniProtKB/Swiss-Prot;Acc:O22216]	Metabolism;Metabolism	Global and overview maps;Lipid metabolism	ko01110//Biosynthesis of secondary metabolites;ko00564//Glycerophospholipid metabolism	K00006;K00006	GO:0005737//cytoplasm;GO:0005829//cytosol;GO:0009331//glycerol-3-phosphate dehydrogenase complex	GO:0004367//glycerol-3-phosphate dehydrogenase [NAD+] activity;GO:0016491//oxidoreductase activity;GO:0016616//oxidoreductase activity, acting on the CH-OH group of donors, NAD or NADP as acceptor;GO:0047952//glycerol-3-phosphate dehydrogenase [NAD(P)+] activity;GO:0051287//NAD binding	GO:0005975//carbohydrate metabolic process;GO:0006072//glycerol-3-phosphate metabolic process;GO:0006116//NADH oxidation;GO:0046168//glycerol-3-phosphate catabolic process;GO:0055114//oxidation-reduction process
ath-miR866-3p	AT3G15010.1		2188	2207	-21.6	0.7273	AGUUUUAGACAGAAGCUUCA	x|||||||x|||||o||||x	ACAAAAUCCGUCUUUGAAGA	UBA2C	UBP1-associated protein 2C [Source:UniProtKB/Swiss-Prot;Acc:Q9LKA4]	Genetic Information Processing	Transcription	ko03040//Spliceosome	K12741	GO:0005634//nucleus;GO:0005730//nucleolus;GO:1990904//ribonucleoprotein complex	GO:0003676//nucleic acid binding;GO:0003723//RNA binding;GO:0003729//mRNA binding	GO:0006397//mRNA processing;GO:0006952//defense response;GO:0008219//cell death;GO:0009693//ethylene biosynthetic process;GO:0010150//leaf senescence;GO:0051252//regulation of RNA metabolic process
ath-miR866-3p	AT3G15010.2		2731	2750	-21.6	0.7273	AGUUUUAGACAGAAGCUUCA	x|||||||x|||||o||||x	ACAAAAUCCGUCUUUGAAGA	UBA2C	UBP1-associated protein 2C [Source:UniProtKB/Swiss-Prot;Acc:Q9LKA4]	Genetic Information Processing	Transcription	ko03040//Spliceosome	K12741	GO:0005634//nucleus;GO:0005730//nucleolus;GO:1990904//ribonucleoprotein complex	GO:0003676//nucleic acid binding;GO:0003723//RNA binding;GO:0003729//mRNA binding	GO:0006397//mRNA processing;GO:0006952//defense response;GO:0008219//cell death;GO:0009693//ethylene biosynthetic process;GO:0010150//leaf senescence;GO:0051252//regulation of RNA metabolic process
ath-miR866-3p	AT3G43240.1		712	731	-22	0.7261	UGUUUUAGGCAACGACUUCU	|||||||||||xxo||||||	ACAAAAUCCGUCUUUGAAGA	ARID4	AT-rich interactive domain-containing protein 4 [Source:UniProtKB/Swiss-Prot;Acc:Q6NQ79]	-	-	-	-	GO:0005634//nucleus	GO:0003677//DNA binding;GO:0046872//metal ion binding	-
ath-miR866-3p	AT4G10730.2		190	209	-19.9	0.6678	UGGUUUAGGCAGAAGUUUUU	||x|||||||||||oo||o|	ACAAAAUCCGUCUUUGAAGA	-	Protein kinase superfamily protein [Source:UniProtKB/TrEMBL;Acc:F4JMF4]	-	-	-	-	-	GO:0004672//protein kinase activity;GO:0005524//ATP binding;GO:0016301//kinase activity	GO:0006468//protein phosphorylation;GO:0016310//phosphorylation
ath-miR866-3p	AT4G33200.1		1819	1838	-23.8	0.796	CAUUUUAGGCAGAGACUUUU	xx|||||||||||o||||o|	ACAAAAUCCGUCUUUGAAGA	XI-I	myosin, putative [Source:TAIR;Acc:AT4G33200]	-	-	-	-	GO:0005623//cell;GO:0005634//nucleus;GO:0005737//cytoplasm;GO:0015629//actin cytoskeleton;GO:0016020//membrane;GO:0016459//myosin complex;GO:0031965//nuclear membrane;GO:0031982//vesicle	GO:0000146//microfilament motor activity;GO:0000166//nucleotide binding;GO:0003774//motor activity;GO:0003779//actin binding;GO:0005515//protein binding;GO:0005516//calmodulin binding;GO:0005524//ATP binding;GO:0030898//actin-dependent ATPase activity;GO:0051015//actin filament binding	GO:0007015//actin filament organization;GO:0007097//nuclear migration;GO:0030048//actin filament-based movement;GO:0030050//vesicle transport along actin filament;GO:2000769//regulation of establishment or maintenance of cell polarity regulating cell shape
ath-miR866-3p	AT4G33200.2		1785	1804	-23.8	0.796	CAUUUUAGGCAGAGACUUUU	xx|||||||||||o||||o|	ACAAAAUCCGUCUUUGAAGA	XI-I	myosin, putative [Source:TAIR;Acc:AT4G33200]	-	-	-	-	GO:0016459//myosin complex	GO:0000166//nucleotide binding;GO:0003774//motor activity;GO:0003779//actin binding;GO:0005515//protein binding;GO:0005524//ATP binding;GO:0051015//actin filament binding	GO:0007015//actin filament organization
ath-miR866-3p	AT4G33200.3		1785	1804	-23.8	0.796	CAUUUUAGGCAGAGACUUUU	xx|||||||||||o||||o|	ACAAAAUCCGUCUUUGAAGA	XI-I	myosin, putative [Source:TAIR;Acc:AT4G33200]	-	-	-	-	GO:0016459//myosin complex	GO:0000166//nucleotide binding;GO:0003774//motor activity;GO:0003779//actin binding;GO:0005515//protein binding;GO:0005524//ATP binding;GO:0051015//actin filament binding	GO:0007015//actin filament organization
ath-miR866-3p	AT4G33200.4		1807	1826	-23.8	0.796	CAUUUUAGGCAGAGACUUUU	xx|||||||||||o||||o|	ACAAAAUCCGUCUUUGAAGA	XI-I	myosin, putative [Source:TAIR;Acc:AT4G33200]	-	-	-	-	GO:0016459//myosin complex	GO:0000166//nucleotide binding;GO:0003774//motor activity;GO:0003779//actin binding;GO:0005515//protein binding;GO:0005524//ATP binding;GO:0051015//actin filament binding	GO:0007015//actin filament organization
ath-miR866-3p	AT4G35840.1		1039	1058	-18.9	0.6364	UGUUCUAGGCACGGACUUCU	||||x||||||xoo||||||	ACAAAAUCCGUCUUUGAAGA	-	RING/U-box superfamily protein [Source:TAIR;Acc:AT4G35840]	-	-	-	-	GO:0009507//chloroplast;GO:0009535//chloroplast thylakoid membrane;GO:0009536//plastid;GO:0009579//thylakoid;GO:0016020//membrane;GO:0016021//integral component of membrane	GO:0046872//metal ion binding	-
ath-miR866-3p	AT4G35840.2		924	943	-18.9	0.6364	UGUUCUAGGCACGGACUUCU	||||x||||||xoo||||||	ACAAAAUCCGUCUUUGAAGA	-	RING/U-box superfamily protein [Source:TAIR;Acc:AT4G35840]	-	-	-	-	GO:0016020//membrane;GO:0016021//integral component of membrane	-	-
ath-miR866-3p	AT5G18370.1		1081	1100	-18.7	0.6254	UGUUUUCGGCAGAAACAUUU	||||||x|||||||||x|o|	ACAAAAUCCGUCUUUGAAGA	DSC2	Disease resistance-like protein DSC2 [Source:UniProtKB/Swiss-Prot;Acc:F4JWM0]	-	-	-	-	GO:0016020//membrane;GO:0016021//integral component of membrane	GO:0000166//nucleotide binding;GO:0005515//protein binding;GO:0005524//ATP binding;GO:0016787//hydrolase activity;GO:0043531//ADP binding;GO:0050135//NAD(P)+ nucleosidase activity;GO:0061809//NAD+ nucleotidase, cyclic ADP-ribose generating	GO:0006952//defense response;GO:0007165//signal transduction;GO:0009626//plant-type hypersensitive response;GO:0042742//defense response to bacterium
ath-miR866-3p	AT5G54280.1		2665	2684	-18.4	0.6033	AGUUUUAGGCAAAGACCUCU	x||||||||||x|o||x|||	ACAAAAUCCGUCUUUGAAGA	VIII-2	Myosin-2 [Source:UniProtKB/Swiss-Prot;Acc:F4K0A6]	-	-	-	-	GO:0016459//myosin complex	GO:0000166//nucleotide binding;GO:0003774//motor activity;GO:0003779//actin binding;GO:0005515//protein binding;GO:0005524//ATP binding;GO:0051015//actin filament binding	-
ath-miR866-3p	AT5G54280.2		3541	3560	-18.4	0.6033	AGUUUUAGGCAAAGACCUCU	x||||||||||x|o||x|||	ACAAAAUCCGUCUUUGAAGA	VIII-2	Myosin-2 [Source:UniProtKB/Swiss-Prot;Acc:F4K0A6]	-	-	-	-	GO:0005623//cell;GO:0005737//cytoplasm;GO:0005768//endosome;GO:0005886//plasma membrane;GO:0009506//plasmodesma;GO:0015629//actin cytoskeleton;GO:0016459//myosin complex;GO:0030054//cell junction;GO:0031982//vesicle	GO:0000146//microfilament motor activity;GO:0000166//nucleotide binding;GO:0003774//motor activity;GO:0003779//actin binding;GO:0005515//protein binding;GO:0005516//calmodulin binding;GO:0005524//ATP binding;GO:0030898//actin-dependent ATPase activity;GO:0051015//actin filament binding	GO:0006897//endocytosis;GO:0007015//actin filament organization;GO:0030048//actin filament-based movement;GO:0030050//vesicle transport along actin filament
ath-miR866-3p	AT5G54800.1		725	744	-19.4	0.651	AGUUUUAGGCAGAACCCUCA	x|||||||||||||x|x||x	ACAAAAUCCGUCUUUGAAGA	GPT1	GPT1 [Source:UniProtKB/TrEMBL;Acc:A0A178UL59]	-	-	-	-	GO:0005794//Golgi apparatus;GO:0009507//chloroplast;GO:0009536//plastid;GO:0016020//membrane;GO:0016021//integral component of membrane;GO:0031969//chloroplast membrane	GO:0005315//inorganic phosphate transmembrane transporter activity;GO:0015120//phosphoglycerate transmembrane transporter activity;GO:0015152//glucose-6-phosphate transmembrane transporter activity;GO:0015297//antiporter activity;GO:0019904//protein domain specific binding;GO:0022857//transmembrane transporter activity;GO:0071917//triose-phosphate transmembrane transporter activity	GO:0007033//vacuole organization;GO:0008643//carbohydrate transport;GO:0009553//embryo sac development;GO:0009624//response to nematode;GO:0009793//embryo development ending in seed dormancy;GO:0010152//pollen maturation;GO:0015713//phosphoglycerate transmembrane transport;GO:0015714//phosphoenolpyruvate transport;GO:0015760//glucose-6-phosphate transport;GO:0034389//lipid droplet organization;GO…
ath-miR866-3p	AT5G62000.2	ARF	475	494	-23.1	0.7599	AGGUUUAGGCAGAGACUUUU	x|x||||||||||o||||o|	ACAAAAUCCGUCUUUGAAGA	ARF2	Auxin response factor 2 [Source:UniProtKB/Swiss-Prot;Acc:Q94JM3]	-	-	-	-	GO:0005634//nucleus	GO:0003677//DNA binding;GO:0003700//DNA-binding transcription factor activity;GO:0005515//protein binding;GO:0043565//sequence-specific DNA binding	GO:0006355//regulation of transcription, DNA-templated;GO:0008285//negative regulation of cell proliferation;GO:0009725//response to hormone;GO:0009734//auxin-activated signaling pathway;GO:0009737//response to abscisic acid;GO:0009911//positive regulation of flower development;GO:0010047//fruit dehiscence;GO:0010150//leaf senescence;GO:0010227//floral organ abscission;GO:0045892//negative regula…
ath-miR866-3p	AT5G62000.1	ARF	559	578	-23.1	0.7599	AGGUUUAGGCAGAGACUUUU	x|x||||||||||o||||o|	ACAAAAUCCGUCUUUGAAGA	ARF2	Auxin response factor 2 [Source:UniProtKB/Swiss-Prot;Acc:Q94JM3]	-	-	-	-	GO:0005634//nucleus	GO:0003677//DNA binding;GO:0003700//DNA-binding transcription factor activity;GO:0005515//protein binding;GO:0043565//sequence-specific DNA binding	GO:0006355//regulation of transcription, DNA-templated;GO:0008285//negative regulation of cell proliferation;GO:0009725//response to hormone;GO:0009734//auxin-activated signaling pathway;GO:0009737//response to abscisic acid;GO:0009911//positive regulation of flower development;GO:0010047//fruit dehiscence;GO:0010150//leaf senescence;GO:0010227//floral organ abscission;GO:0045892//negative regula…
ath-miR866-3p	AT5G62000.3	ARF	314	333	-23.1	0.7599	AGGUUUAGGCAGAGACUUUU	x|x||||||||||o||||o|	ACAAAAUCCGUCUUUGAAGA	ARF2	Auxin response factor 2 [Source:UniProtKB/Swiss-Prot;Acc:Q94JM3]	-	-	-	-	GO:0005634//nucleus	GO:0003677//DNA binding;GO:0003700//DNA-binding transcription factor activity;GO:0005515//protein binding;GO:0043565//sequence-specific DNA binding	GO:0006355//regulation of transcription, DNA-templated;GO:0008285//negative regulation of cell proliferation;GO:0009725//response to hormone;GO:0009734//auxin-activated signaling pathway;GO:0009737//response to abscisic acid;GO:0009911//positive regulation of flower development;GO:0010047//fruit dehiscence;GO:0010150//leaf senescence;GO:0010227//floral organ abscission;GO:0045892//negative regula…
ath-miR866-3p	AT5G62000.4	ARF	308	327	-23.1	0.7599	AGGUUUAGGCAGAGACUUUU	x|x||||||||||o||||o|	ACAAAAUCCGUCUUUGAAGA	ARF2	Auxin response factor 2 [Source:UniProtKB/Swiss-Prot;Acc:Q94JM3]	-	-	-	-	GO:0005634//nucleus	GO:0003677//DNA binding;GO:0005515//protein binding	GO:0006351//transcription, DNA-templated;GO:0006355//regulation of transcription, DNA-templated;GO:0009725//response to hormone;GO:0009734//auxin-activated signaling pathway
ath-miR866-3p	AT5G62000.5	ARF	410	429	-23.1	0.7599	AGGUUUAGGCAGAGACUUUU	x|x||||||||||o||||o|	ACAAAAUCCGUCUUUGAAGA	ARF2	Auxin response factor 2 [Source:UniProtKB/Swiss-Prot;Acc:Q94JM3]	-	-	-	-	GO:0005634//nucleus	GO:0003677//DNA binding;GO:0003700//DNA-binding transcription factor activity;GO:0005515//protein binding;GO:0043565//sequence-specific DNA binding	GO:0006355//regulation of transcription, DNA-templated;GO:0008285//negative regulation of cell proliferation;GO:0009725//response to hormone;GO:0009734//auxin-activated signaling pathway;GO:0009737//response to abscisic acid;GO:0009911//positive regulation of flower development;GO:0010047//fruit dehiscence;GO:0010150//leaf senescence;GO:0010227//floral organ abscission;GO:0045892//negative regula…
ath-miR866-3p	AT5G64640.1		1873	1892	-22.9	0.7533	UGUUUUUGGCAGGAGCUUUU	||||||x|||||o|o|||o|	ACAAAAUCCGUCUUUGAAGA	PME64	Probable pectinesterase/pectinesterase inhibitor 64 [Source:UniProtKB/Swiss-Prot;Acc:Q8L7Q7]	-	-	-	-	GO:0005618//cell wall;GO:0005886//plasma membrane;GO:0016020//membrane;GO:0016021//integral component of membrane	GO:0004857//enzyme inhibitor activity;GO:0016787//hydrolase activity;GO:0030599//pectinesterase activity;GO:0045330//aspartyl esterase activity;GO:0046910//pectinesterase inhibitor activity	GO:0042545//cell wall modification;GO:0043086//negative regulation of catalytic activity;GO:0045490//pectin catabolic process
miR10186-z	AT1G03982.1		556	573	-13.3	0.6186	UAAUUUUGCUCUUUAAAU	|||||||o|||||x|||o	AUUAAAAUGAGAACUUUG	RIC8	CRIB domain-containing protein RIC8 [Source:UniProtKB/Swiss-Prot;Acc:Q9ZWB8]	-	-	-	-	-	GO:0003674//molecular_function	GO:0008150//biological_process
miR10186-z	AT1G08800.1		4174	4191	-16.1	0.7667	UUAGUUUACUCUUGAAGU	|x|x||||||||||||oo	AUUAAAAUGAGAACUUUG	MYOB1	Myosin-binding protein 1 [Source:UniProtKB/Swiss-Prot;Acc:F4HXQ7]	-	-	-	-	GO:0012505//endomembrane system;GO:0016020//membrane;GO:0016021//integral component of membrane;GO:0030133//transport vesicle	GO:0017022//myosin binding	-
miR10186-z	AT1G08800.2		4045	4062	-16.1	0.7667	UUAGUUUACUCUUGAAGU	|x|x||||||||||||oo	AUUAAAAUGAGAACUUUG	MYOB1	Myosin-binding protein 1 [Source:UniProtKB/Swiss-Prot;Acc:F4HXQ7]	-	-	-	-	GO:0012505//endomembrane system;GO:0016020//membrane;GO:0016021//integral component of membrane;GO:0030133//transport vesicle	GO:0017022//myosin binding	-
miR10186-z	AT1G08800.3		3907	3924	-16.1	0.7667	UUAGUUUACUCUUGAAGU	|x|x||||||||||||oo	AUUAAAAUGAGAACUUUG	MYOB1	Myosin-binding protein 1 [Source:UniProtKB/Swiss-Prot;Acc:F4HXQ7]	-	-	-	-	GO:0012505//endomembrane system;GO:0016020//membrane;GO:0016021//integral component of membrane;GO:0030133//transport vesicle	GO:0017022//myosin binding	-
miR10186-z	AT1G08800.4		4036	4053	-16.1	0.7667	UUAGUUUACUCUUGAAGU	|x|x||||||||||||oo	AUUAAAAUGAGAACUUUG	MYOB1	Myosin-binding protein 1 [Source:UniProtKB/Swiss-Prot;Acc:F4HXQ7]	-	-	-	-	GO:0012505//endomembrane system;GO:0016020//membrane;GO:0016021//integral component of membrane;GO:0030133//transport vesicle	GO:0017022//myosin binding	-
miR10186-z	AT1G09910.2		637	654	-14.9	0.7129	UAAUUAUACUCUUGAGGA	|||||x|||||||||oox	AUUAAAAUGAGAACUUUG	-	Rhamnogalacturonate lyase family protein [Source:UniProtKB/TrEMBL;Acc:F4I2M8]	-	-	-	-	-	GO:0003824//catalytic activity;GO:0016829//lyase activity;GO:0030246//carbohydrate binding	GO:0005975//carbohydrate metabolic process
miR10186-z	AT1G15510.1		63	80	-13.4	0.6442	UAUUUUUACUCCUGAAAC	||x||||||||x||||||	AUUAAAAUGAGAACUUUG	PCMP-H73	Pentatricopeptide repeat-containing protein At1g15510, chloroplastic [Source:UniProtKB/Swiss-Prot;Acc:Q9M9E2]	-	-	-	-	GO:0009507//chloroplast;GO:0009536//plastid;GO:0043231//intracellular membrane-bounded organelle	GO:0005515//protein binding;GO:0008270//zinc ion binding	GO:0009416//response to light stimulus;GO:0009451//RNA modification;GO:0009658//chloroplast organization
miR10186-z	AT1G16705.1		136	153	-14	0.6604	UCAUUUUACUCUUUAGAG	|x|||||||||||x|o|x	AUUAAAAUGAGAACUUUG	-	p300/CBP acetyltransferase-related protein-like protein [Source:UniProtKB/TrEMBL;Acc:F4I4I6]	-	-	-	-	-	GO:0016740//transferase activity	-
miR10186-z	AT1G16705.3		136	153	-14	0.6604	UCAUUUUACUCUUUAGAG	|x|||||||||||x|o|x	AUUAAAAUGAGAACUUUG	-	p300/CBP acetyltransferase-related protein-like protein [Source:UniProtKB/TrEMBL;Acc:F4I4I6]	-	-	-	-	-	GO:0016740//transferase activity	-
miR10186-z	AT1G16705.2		70	87	-14	0.6604	UCAUUUUACUCUUUAGAG	|x|||||||||||x|o|x	AUUAAAAUGAGAACUUUG	-	p300/CBP acetyltransferase-related protein-like protein [Source:UniProtKB/TrEMBL;Acc:F4I4I6]	-	-	-	-	-	GO:0016740//transferase activity	GO:0008150//biological_process
miR10186-z	AT1G18160.2		431	448	-17.9	0.8211	UCUUUUUGCUCUUGAAAC	|xx||||o||||||||||	AUUAAAAUGAGAACUUUG	-	Protein kinase superfamily protein [Source:UniProtKB/TrEMBL;Acc:F4IAN2]	-	-	-	-	-	GO:0004672//protein kinase activity;GO:0005524//ATP binding;GO:0016301//kinase activity	GO:0006468//protein phosphorylation;GO:0016310//phosphorylation
miR10186-z	AT1G18160.1		420	437	-17.9	0.8211	UCUUUUUGCUCUUGAAAC	|xx||||o||||||||||	AUUAAAAUGAGAACUUUG	-	Protein kinase superfamily protein [Source:UniProtKB/TrEMBL;Acc:F4IAN2]	-	-	-	-	GO:0005886//plasma membrane	GO:0004672//protein kinase activity;GO:0004712//protein serine/threonine/tyrosine kinase activity;GO:0005524//ATP binding;GO:0016301//kinase activity	GO:0006468//protein phosphorylation;GO:0016310//phosphorylation
miR10186-z	AT1G20360.1		40	57	-13.9	0.6619	UAGUUUCACUCUUGAAUA	||o|||x|||||||||xx	AUUAAAAUGAGAACUUUG	-	F-box protein At1g20360 [Source:UniProtKB/Swiss-Prot;Acc:Q84JN6]	-	-	-	-	GO:0016020//membrane;GO:0016021//integral component of membrane	GO:0005515//protein binding	-
miR10186-z	AT1G20720.2		7	24	-13.9	0.6683	UCUUUUUACUCUUGAUGC	|xx||||||||||||xo|	AUUAAAAUGAGAACUUUG	-	RAD3-like DNA-binding helicase protein [Source:TAIR;Acc:AT1G20720]	Genetic Information Processing	Replication and repair	ko03440//Homologous recombination	K15362	GO:0005634//nucleus;GO:0016020//membrane;GO:0016021//integral component of membrane	GO:0000166//nucleotide binding;GO:0003676//nucleic acid binding;GO:0003677//DNA binding;GO:0003678//DNA helicase activity;GO:0004003//ATP-dependent DNA helicase activity;GO:0004386//helicase activity;GO:0005524//ATP binding;GO:0016787//hydrolase activity;GO:0016818//hydrolase activity, acting on acid anhydrides, in phosphorus-containing anhydrides	GO:0006139//nucleobase-containing compound metabolic process;GO:0006289//nucleotide-excision repair;GO:0032508//DNA duplex unwinding;GO:1990918//double-strand break repair involved in meiotic recombination
miR10186-z	AT1G22015.1		1389	1406	-12.5	0.601	UUAUUUUGCUCUUAUAAC	|x|||||o|||||xx|||	AUUAAAAUGAGAACUUUG	B3GALT5	DD46 [Source:UniProtKB/TrEMBL;Acc:A0A384KFJ9]	-	-	-	-	GO:0000139//Golgi membrane;GO:0005783//endoplasmic reticulum;GO:0005794//Golgi apparatus;GO:0016020//membrane;GO:0016021//integral component of membrane	GO:0008378//galactosyltransferase activity;GO:0016740//transferase activity;GO:0016757//transferase activity, transferring glycosyl groups;GO:0048531//beta-1,3-galactosyltransferase activity	GO:0006486//protein glycosylation
miR10186-z	AT1G29020.2		1688	1705	-15.9	0.7361	UGAUAUUACUCUUGAAGA	|o||x|||||||||||ox	AUUAAAAUGAGAACUUUG	-	Calcium-binding EF-hand family protein [Source:TAIR;Acc:AT1G29020]	-	-	-	-	GO:0016020//membrane;GO:0016021//integral component of membrane	GO:0005509//calcium ion binding	-
miR10186-z	AT1G29020.1		1535	1552	-15.9	0.7361	UGAUAUUACUCUUGAAGA	|o||x|||||||||||ox	AUUAAAAUGAGAACUUUG	-	Calcium-binding EF-hand family protein [Source:TAIR;Acc:AT1G29020]	-	-	-	-	GO:0005773//vacuole;GO:0016020//membrane;GO:0016021//integral component of membrane	GO:0005509//calcium ion binding	-
miR10186-z	AT1G58110.2		192	209	-17.4	0.8286	GACUUUUACUCUUGAGGC	x|x||||||||||||oo|	AUUAAAAUGAGAACUUUG	-	Basic-leucine zipper (BZIP) transcription factor family protein [Source:UniProtKB/TrEMBL;Acc:F4I9R1]	-	-	-	-	-	GO:0003700//DNA-binding transcription factor activity;GO:0005515//protein binding	GO:0006355//regulation of transcription, DNA-templated
miR10186-z	AT1G62970.2		678	695	-12.8	0.6124	UAGUUUAACUCUGGAAAC	||o|||x|||||x|||||	AUUAAAAUGAGAACUUUG	-	Chaperone DnaJ-domain superfamily protein [Source:UniProtKB/TrEMBL;Acc:Q0WQM3]	-	-	-	-	-	-	-
miR10186-z	AT1G62970.1		747	764	-12.8	0.6124	UAGUUUAACUCUGGAAAC	||o|||x|||||x|||||	AUUAAAAUGAGAACUUUG	-	Chaperone DnaJ-domain superfamily protein [Source:UniProtKB/TrEMBL;Acc:Q0WQM3]	-	-	-	-	-	GO:0001228//DNA-binding transcription activator activity, RNA polymerase II-specific	GO:0045944//positive regulation of transcription by RNA polymerase II
miR10186-z	AT1G63110.1		1782	1799	-16.2	0.7788	UAGUUUUGUUCUUGAAAU	||o||||oo||||||||o	AUUAAAAUGAGAACUUUG	-	GPI transamidase subunit PIG-U [Source:UniProtKB/TrEMBL;Acc:F4I1Z0]	Metabolism;Metabolism	Global and overview maps;Glycan biosynthesis and metabolism	ko01100//Metabolic pathways;ko00563//Glycosylphosphatidylinositol(GPI)-anchor biosynthesis	K05293;K05293	GO:0005886//plasma membrane;GO:0016020//membrane;GO:0016021//integral component of membrane;GO:0042765//GPI-anchor transamidase complex	GO:0003923//GPI-anchor transamidase activity	GO:0016255//attachment of GPI anchor to protein;GO:0034394//protein localization to cell surface
miR10186-z	AT1G63110.2		1670	1687	-16.2	0.7788	UAGUUUUGUUCUUGAAAU	||o||||oo||||||||o	AUUAAAAUGAGAACUUUG	-	GPI transamidase subunit PIG-U [Source:UniProtKB/TrEMBL;Acc:F4I1Z0]	Metabolism;Metabolism	Global and overview maps;Glycan biosynthesis and metabolism	ko01100//Metabolic pathways;ko00563//Glycosylphosphatidylinositol(GPI)-anchor biosynthesis	K05293;K05293	GO:0016020//membrane;GO:0016021//integral component of membrane;GO:0042765//GPI-anchor transamidase complex	-	GO:0016255//attachment of GPI anchor to protein
miR10186-z	AT1G63110.3		1738	1755	-16.2	0.7788	UAGUUUUGUUCUUGAAAU	||o||||oo||||||||o	AUUAAAAUGAGAACUUUG	-	GPI transamidase subunit PIG-U [Source:UniProtKB/TrEMBL;Acc:F4I1Z0]	Metabolism;Metabolism	Global and overview maps;Glycan biosynthesis and metabolism	ko01100//Metabolic pathways;ko00563//Glycosylphosphatidylinositol(GPI)-anchor biosynthesis	K05293;K05293	GO:0016020//membrane;GO:0016021//integral component of membrane;GO:0042765//GPI-anchor transamidase complex	-	GO:0016255//attachment of GPI anchor to protein;GO:0051301//cell division
miR10186-z	AT1G68410.2		302	319	-13	0.625	UUGUUUUCCUCUUGAAAA	|xo||||x|||||||||x	AUUAAAAUGAGAACUUUG	-	Probable protein phosphatase 2C 15 [Source:UniProtKB/Swiss-Prot;Acc:Q9M9C6]	-	-	-	-	-	GO:0003824//catalytic activity;GO:0004721//phosphoprotein phosphatase activity;GO:0004722//protein serine/threonine phosphatase activity;GO:0004724//magnesium-dependent protein serine/threonine phosphatase activity;GO:0016787//hydrolase activity;GO:0046872//metal ion binding	GO:0006470//protein dephosphorylation
miR10186-z	AT1G68410.3		302	319	-13	0.625	UUGUUUUCCUCUUGAAAA	|xo||||x|||||||||x	AUUAAAAUGAGAACUUUG	-	Probable protein phosphatase 2C 15 [Source:UniProtKB/Swiss-Prot;Acc:Q9M9C6]	-	-	-	-	-	GO:0003824//catalytic activity;GO:0004721//phosphoprotein phosphatase activity;GO:0004722//protein serine/threonine phosphatase activity;GO:0004724//magnesium-dependent protein serine/threonine phosphatase activity;GO:0016787//hydrolase activity;GO:0046872//metal ion binding	GO:0006470//protein dephosphorylation
miR10186-z	AT1G73780.1		229	246	-12.7	0.6048	UAAUUUUACUCUUCCUAA	|||||||||||||xxx|x	AUUAAAAUGAGAACUUUG	-	Bifunctional inhibitor/lipid-transfer protein/seed storage 2S albumin superfamily protein [Source:UniProtKB/TrEMBL;Acc:Q9C9T4]	-	-	-	-	-	-	GO:0006869//lipid transport
miR10186-z	AT1G74180.2		727	744	-14.1	0.6651	UAAAUUUUCUCUUGAGAG	|||x|||x|||||||o|x	AUUAAAAUGAGAACUUUG	AtRLP14	Receptor-like protein 14 [Source:UniProtKB/Swiss-Prot;Acc:F4HTV4]	-	-	-	-	GO:0016020//membrane;GO:0016021//integral component of membrane	GO:0005515//protein binding	-
miR10186-z	AT1G74180.1		277	294	-14.1	0.6651	UAAAUUUUCUCUUGAGAG	|||x|||x|||||||o|x	AUUAAAAUGAGAACUUUG	AtRLP14	Receptor-like protein 14 [Source:UniProtKB/Swiss-Prot;Acc:F4HTV4]	-	-	-	-	GO:0005886//plasma membrane;GO:0009507//chloroplast;GO:0016020//membrane;GO:0016021//integral component of membrane	GO:0005515//protein binding	-
miR10186-z	AT1G75920.4		1629	1646	-13	0.6132	AAUUUUUACUCUUGUAAU	x|x|||||||||||x||o	AUUAAAAUGAGAACUUUG	-	GDSL-like Lipase/Acylhydrolase superfamily protein [Source:UniProtKB/TrEMBL;Acc:F4I0R0]	-	-	-	-	-	GO:0016788//hydrolase activity, acting on ester bonds	-
miR10186-z	AT1G75920.2		1446	1463	-13	0.6132	AAUUUUUACUCUUGUAAU	x|x|||||||||||x||o	AUUAAAAUGAGAACUUUG	-	GDSL-like Lipase/Acylhydrolase superfamily protein [Source:UniProtKB/TrEMBL;Acc:F4I0R0]	-	-	-	-	-	GO:0016298//lipase activity;GO:0016788//hydrolase activity, acting on ester bonds	GO:0006629//lipid metabolic process
miR10186-z	AT1G75920.3		1071	1088	-13	0.6132	AAUUUUUACUCUUGUAAU	x|x|||||||||||x||o	AUUAAAAUGAGAACUUUG	-	GDSL-like Lipase/Acylhydrolase superfamily protein [Source:UniProtKB/TrEMBL;Acc:F4I0R0]	-	-	-	-	-	GO:0016298//lipase activity;GO:0016788//hydrolase activity, acting on ester bonds	GO:0006629//lipid metabolic process
miR10186-z	AT1G75920.1		1172	1189	-13	0.6132	AAUUUUUACUCUUGUAAU	x|x|||||||||||x||o	AUUAAAAUGAGAACUUUG	-	GDSL-like Lipase/Acylhydrolase superfamily protein [Source:UniProtKB/TrEMBL;Acc:F4I0R0]	-	-	-	-	GO:0005576//extracellular region	GO:0016298//lipase activity;GO:0016787//hydrolase activity;GO:0016788//hydrolase activity, acting on ester bonds	GO:0006629//lipid metabolic process;GO:0016042//lipid catabolic process
miR10186-z	AT1G09713.1		64	81	-13.1	0.6238	UUAUUUUGCUCAUGAAAG	|x|||||o|||x|||||x	AUUAAAAUGAGAACUUUG	-	-	-	-	-	-	-	-	-
miR10186-z	AT1G80160.3		1325	1342	-15.2	0.7103	GAAUUUUAGUCUUGAGAG	x|||||||x||||||o|x	AUUAAAAUGAGAACUUUG	-	F18B13.24 protein [Source:UniProtKB/TrEMBL;Acc:Q9SSC3]	-	-	-	-	-	GO:0016829//lyase activity	-
miR10186-z	AT1G80160.1		1224	1241	-15.2	0.7103	GAAUUUUAGUCUUGAGAG	x|||||||x||||||o|x	AUUAAAAUGAGAACUUUG	-	F18B13.24 protein [Source:UniProtKB/TrEMBL;Acc:Q9SSC3]	-	-	-	-	-	GO:0016829//lyase activity	-
miR10186-z	AT1G80340.1	GA3OX2	1186	1203	-12.9	0.6143	UAAUUUUACUCAUCGAAA	|||||||||||x|xo||x	AUUAAAAUGAGAACUUUG	GA3OX2	Gibberellin 3-beta-dioxygenase 2 [Source:UniProtKB/Swiss-Prot;Acc:Q9ZT84]	Metabolism;Metabolism	Global and overview maps;Metabolism of terpenoids and polyketides	ko01110//Biosynthesis of secondary metabolites;ko00904//Diterpenoid biosynthesis	K04124;K04124	-	GO:0016491//oxidoreductase activity;GO:0016707//gibberellin 3-beta-dioxygenase activity;GO:0046872//metal ion binding;GO:0051213//dioxygenase activity	GO:0009416//response to light stimulus;GO:0009639//response to red or far red light;GO:0009686//gibberellin biosynthetic process;GO:0009739//response to gibberellin;GO:0009845//seed germination;GO:0010114//response to red light;GO:0055114//oxidation-reduction process
miR10186-z	AT2G01275.1		695	712	-13	0.6019	UACUUUUACUCUUGUUCC	||x|||||||||||xxx|	AUUAAAAUGAGAACUUUG	-	RING/FYVE/PHD zinc finger superfamily protein [Source:TAIR;Acc:AT2G01275]	-	-	-	-	GO:0016020//membrane;GO:0016021//integral component of membrane	GO:0008270//zinc ion binding;GO:0046872//metal ion binding	-
miR10186-z	AT2G01275.2		716	733	-13	0.6019	UACUUUUACUCUUGUUCC	||x|||||||||||xxx|	AUUAAAAUGAGAACUUUG	-	RING/FYVE/PHD zinc finger superfamily protein [Source:TAIR;Acc:AT2G01275]	-	-	-	-	GO:0016020//membrane;GO:0016021//integral component of membrane	GO:0008270//zinc ion binding;GO:0046872//metal ion binding	-
miR10186-z	AT2G01275.5		736	753	-13	0.6019	UACUUUUACUCUUGUUCC	||x|||||||||||xxx|	AUUAAAAUGAGAACUUUG	-	RING/FYVE/PHD zinc finger superfamily protein [Source:TAIR;Acc:AT2G01275]	-	-	-	-	GO:0016020//membrane;GO:0016021//integral component of membrane	GO:0004842//ubiquitin-protein transferase activity;GO:0008270//zinc ion binding;GO:0046872//metal ion binding	GO:0016567//protein ubiquitination
miR10186-z	AT2G01275.3		1142	1159	-13	0.6019	UACUUUUACUCUUGUUCC	||x|||||||||||xxx|	AUUAAAAUGAGAACUUUG	-	RING/FYVE/PHD zinc finger superfamily protein [Source:TAIR;Acc:AT2G01275]	-	-	-	-	GO:0016020//membrane;GO:0016021//integral component of membrane	GO:0004842//ubiquitin-protein transferase activity;GO:0008270//zinc ion binding;GO:0046872//metal ion binding	GO:0016567//protein ubiquitination
miR10186-z	AT2G01275.4		918	935	-13	0.6019	UACUUUUACUCUUGUUCC	||x|||||||||||xxx|	AUUAAAAUGAGAACUUUG	-	RING/FYVE/PHD zinc finger superfamily protein [Source:TAIR;Acc:AT2G01275]	-	-	-	-	GO:0016020//membrane;GO:0016021//integral component of membrane	GO:0008270//zinc ion binding;GO:0046872//metal ion binding	-
miR10186-z	AT2G01750.1		1557	1574	-12.8	0.6038	AGAUUUGACUCUUGAACC	xo||||x|||||||||x|	AUUAAAAUGAGAACUUUG	MAP70-3	Microtubule-associated proteins 70-3 [Source:UniProtKB/TrEMBL;Acc:F4IPB2]	-	-	-	-	GO:0005737//cytoplasm;GO:0005856//cytoskeleton;GO:0005874//microtubule	GO:0008017//microtubule binding	GO:0007010//cytoskeleton organization
miR10186-z	AT2G01750.2		1493	1510	-12.8	0.6038	AGAUUUGACUCUUGAACC	xo||||x|||||||||x|	AUUAAAAUGAGAACUUUG	MAP70-3	Microtubule-associated proteins 70-3 [Source:UniProtKB/TrEMBL;Acc:F4IPB2]	-	-	-	-	GO:0005874//microtubule;GO:0005886//plasma membrane	GO:0008017//microtubule binding	GO:0007010//cytoskeleton organization
miR10186-z	AT2G20020.1		1784	1801	-16.3	0.7477	UAGUUUUAGUCUUGAGAG	||o|||||x||||||o|x	AUUAAAAUGAGAACUUUG	CAF1	CRS2-associated factor 1, chloroplastic [Source:UniProtKB/Swiss-Prot;Acc:Q9SL79]	-	-	-	-	GO:0009507//chloroplast;GO:0009536//plastid;GO:0009570//chloroplast stroma	GO:0003723//RNA binding	GO:0000373//Group II intron splicing;GO:0006397//mRNA processing;GO:0008380//RNA splicing
miR10186-z	AT2G25310.1		873	890	-14.6	0.7019	GAGUUUUCCUCUUGAAAU	x|o||||x|||||||||o	AUUAAAAUGAGAACUUUG	-	ER membrane protein complex subunit-like protein (DUF2012) [Source:UniProtKB/TrEMBL;Acc:Q84JM6]	-	-	-	-	GO:0005773//vacuole;GO:0005783//endoplasmic reticulum;GO:0016020//membrane;GO:0016021//integral component of membrane;GO:0072546//ER membrane protein complex	GO:0030246//carbohydrate binding	GO:0008150//biological_process
miR10186-z	AT2G28760.2		146	163	-13.2	0.6226	UUCUUUUACUCUUGCAAA	|xx|||||||||||x||x	AUUAAAAUGAGAACUUUG	UXS6	UDP-XYL synthase 6 [Source:TAIR;Acc:AT2G28760]	Metabolism;Metabolism	Global and overview maps;Carbohydrate metabolism	ko01100//Metabolic pathways;ko00520//Amino sugar and nucleotide sugar metabolism	K08678;K08678	GO:0005737//cytoplasm;GO:0005777//peroxisome;GO:0005886//plasma membrane	GO:0016829//lyase activity;GO:0016831//carboxy-lyase activity;GO:0048040//UDP-glucuronate decarboxylase activity;GO:0070403//NAD+ binding	GO:0033320//UDP-D-xylose biosynthetic process;GO:0042732//D-xylose metabolic process
miR10186-z	AT2G33860.2	ARF	1992	2009	-17.1	0.8182	UGAUUUUAUUCUUGAAAU	|o||||||o||||||||o	AUUAAAAUGAGAACUUUG	ARF3	Auxin response factor 3 [Source:UniProtKB/Swiss-Prot;Acc:O23661]	Environmental Information Processing	Signal transduction	ko04075//Plant hormone signal transduction	K14486	GO:0005634//nucleus	GO:0003677//DNA binding	GO:0006351//transcription, DNA-templated;GO:0006355//regulation of transcription, DNA-templated;GO:0009725//response to hormone;GO:0009734//auxin-activated signaling pathway
miR10186-z	AT2G33860.1	ARF	2236	2253	-17.1	0.8182	UGAUUUUAUUCUUGAAAU	|o||||||o||||||||o	AUUAAAAUGAGAACUUUG	ARF3	Auxin response factor 3 [Source:UniProtKB/Swiss-Prot;Acc:O23661]	Environmental Information Processing	Signal transduction	ko04075//Plant hormone signal transduction	K14486	GO:0005634//nucleus	GO:0003677//DNA binding;GO:0003700//DNA-binding transcription factor activity;GO:0044212//transcription regulatory region DNA binding	GO:0006355//regulation of transcription, DNA-templated;GO:0007275//multicellular organism development;GO:0009725//response to hormone;GO:0009733//response to auxin;GO:0009734//auxin-activated signaling pathway;GO:0009850//auxin metabolic process;GO:0010050//vegetative phase change;GO:0010158//abaxial cell fate specification;GO:0010582//floral meristem determinacy;GO:1902584//positive regulation o…
miR10186-z	AT2G37010.1		291	308	-14.8	0.6884	GAAUUUUAGUCUUGGAAG	x|||||||x|||||o||x	AUUAAAAUGAGAACUUUG	WBC30	Putative white-brown complex homolog protein 30 [Source:UniProtKB/Swiss-Prot;Acc:Q9SJK6]	-	-	-	-	GO:0005886//plasma membrane;GO:0009506//plasmodesma;GO:0016020//membrane;GO:0016021//integral component of membrane	GO:0000166//nucleotide binding;GO:0005215//transporter activity;GO:0005524//ATP binding;GO:0016887//ATPase activity;GO:0042626//ATPase activity, coupled to transmembrane movement of substances	GO:0055085//transmembrane transport
miR10186-z	AT2G37010.2		291	308	-14.8	0.6884	GAAUUUUAGUCUUGGAAG	x|||||||x|||||o||x	AUUAAAAUGAGAACUUUG	WBC30	Putative white-brown complex homolog protein 30 [Source:UniProtKB/Swiss-Prot;Acc:Q9SJK6]	-	-	-	-	GO:0005886//plasma membrane;GO:0009506//plasmodesma;GO:0016020//membrane;GO:0016021//integral component of membrane	GO:0000166//nucleotide binding;GO:0005215//transporter activity;GO:0005524//ATP binding;GO:0016887//ATPase activity;GO:0042626//ATPase activity, coupled to transmembrane movement of substances	GO:0055085//transmembrane transport
miR10186-z	AT3G03773.3		482	499	-13.4	0.6381	UGACUUUUCUCUUGAAAC	|o|x|||x||||||||||	AUUAAAAUGAGAACUUUG	-	HSP20-like chaperones superfamily protein [Source:UniProtKB/TrEMBL;Acc:F4J2B8]	-	-	-	-	-	-	-
miR10186-z	AT3G05740.1		2077	2094	-13.6	0.6507	UAACGUUACUCUUGAAUU	|||xx|||||||||||xo	AUUAAAAUGAGAACUUUG	RECQL1	ATP-dependent DNA helicase Q-like 1 [Source:UniProtKB/Swiss-Prot;Acc:Q9FT74]	Genetic Information Processing	Replication and repair	ko03440//Homologous recombination	K10901	GO:0005634//nucleus;GO:0005694//chromosome;GO:0005737//cytoplasm	GO:0000166//nucleotide binding;GO:0003676//nucleic acid binding;GO:0003677//DNA binding;GO:0003678//DNA helicase activity;GO:0004386//helicase activity;GO:0005524//ATP binding;GO:0009378//four-way junction helicase activity;GO:0016787//hydrolase activity;GO:0036310//annealing helicase activity;GO:0043138//3'-5' DNA helicase activity;GO:0043140//ATP-dependent 3'-5' DNA helicase activity;GO:0046872…	GO:0000724//double-strand break repair via homologous recombination;GO:0006268//DNA unwinding involved in DNA replication;GO:0006281//DNA repair;GO:0006310//DNA recombination;GO:0032508//DNA duplex unwinding;GO:0042631//cellular response to water deprivation;GO:0070417//cellular response to cold
miR10186-z	AT3G05740.2		1957	1974	-13.6	0.6507	UAACGUUACUCUUGAAUU	|||xx|||||||||||xo	AUUAAAAUGAGAACUUUG	RECQL1	ATP-dependent DNA helicase Q-like 1 [Source:UniProtKB/Swiss-Prot;Acc:Q9FT74]	Genetic Information Processing	Replication and repair	ko03440//Homologous recombination	K10901	GO:0005634//nucleus	GO:0000166//nucleotide binding;GO:0003676//nucleic acid binding;GO:0003678//DNA helicase activity;GO:0004386//helicase activity;GO:0005524//ATP binding;GO:0008026//ATP-dependent helicase activity;GO:0016787//hydrolase activity	GO:0006310//DNA recombination;GO:0032508//DNA duplex unwinding
miR10186-z	AT3G06620.1		3196	3213	-14.8	0.6789	UAACUUUGUUCUUCAAAC	|||x|||oo||||x||||	AUUAAAAUGAGAACUUUG	-	PAS domain-containing protein tyrosine kinase family protein [Source:UniProtKB/TrEMBL;Acc:Q9C902]	-	-	-	-	-	GO:0004672//protein kinase activity;GO:0004674//protein serine/threonine kinase activity;GO:0004712//protein serine/threonine/tyrosine kinase activity;GO:0005524//ATP binding;GO:0016301//kinase activity	GO:0006355//regulation of transcription, DNA-templated;GO:0006468//protein phosphorylation;GO:0016310//phosphorylation
miR10186-z	AT3G14172.1		551	568	-14.8	0.6981	UUGUUUUACUCUAGAAGC	|xo|||||||||x|||o|	AUUAAAAUGAGAACUUUG	-	GPI-anchored adhesin-like protein [Source:UniProtKB/TrEMBL;Acc:F4JFS3]	-	-	-	-	-	GO:0003674//molecular_function	GO:0008150//biological_process
miR10186-z	AT3G14172.3		352	369	-14.8	0.6981	UUGUUUUACUCUAGAAGC	|xo|||||||||x|||o|	AUUAAAAUGAGAACUUUG	-	GPI-anchored adhesin-like protein [Source:UniProtKB/TrEMBL;Acc:F4JFS3]	-	-	-	-	-	-	-
miR10186-z	AT3G14172.2		352	369	-14.8	0.6981	UUGUUUUACUCUAGAAGC	|xo|||||||||x|||o|	AUUAAAAUGAGAACUUUG	-	GPI-anchored adhesin-like protein [Source:UniProtKB/TrEMBL;Acc:F4JFS3]	-	-	-	-	-	-	-
miR10186-z	AT3G16690.1		336	353	-13.2	0.6346	UCCUUUUACUCUUGCAUC	|xx|||||||||||x|x|	AUUAAAAUGAGAACUUUG	SWEET16	Bidirectional sugar transporter SWEET [Source:UniProtKB/TrEMBL;Acc:A0A1I9LLQ5]	-	-	-	-	GO:0005773//vacuole;GO:0005774//vacuolar membrane;GO:0005886//plasma membrane;GO:0005887//integral component of plasma membrane;GO:0009705//plant-type vacuole membrane;GO:0016020//membrane;GO:0016021//integral component of membrane	GO:0005353//fructose transmembrane transporter activity;GO:0005355//glucose transmembrane transporter activity;GO:0005515//protein binding;GO:0008515//sucrose transmembrane transporter activity;GO:0051119//sugar transmembrane transporter activity	GO:0006970//response to osmotic stress;GO:0006995//cellular response to nitrogen starvation;GO:0008643//carbohydrate transport;GO:0009409//response to cold;GO:0009744//response to sucrose;GO:0009749//response to glucose;GO:0009750//response to fructose;GO:0015770//sucrose transport;GO:0051260//protein homooligomerization;GO:1902334//fructose export from vacuole to cytoplasm;GO:1904659//glucose tr…
miR10186-z	AT3G16690.2		336	353	-13.2	0.6346	UCCUUUUACUCUUGCAUC	|xx|||||||||||x|x|	AUUAAAAUGAGAACUUUG	SWEET16	Bidirectional sugar transporter SWEET [Source:UniProtKB/TrEMBL;Acc:A0A1I9LLQ5]	-	-	-	-	GO:0016020//membrane;GO:0016021//integral component of membrane	-	GO:0008643//carbohydrate transport
miR10186-z	AT3G16690.3		359	376	-13.2	0.6346	UCCUUUUACUCUUGCAUC	|xx|||||||||||x|x|	AUUAAAAUGAGAACUUUG	SWEET16	Bidirectional sugar transporter SWEET [Source:UniProtKB/TrEMBL;Acc:A0A1I9LLQ5]	-	-	-	-	GO:0005886//plasma membrane;GO:0016020//membrane;GO:0016021//integral component of membrane	-	GO:0008643//carbohydrate transport
miR10186-z	AT3G18730.1		3528	3545	-12.9	0.6202	GAAUCUUAUUCUUGAAAA	x|||x|||o||||||||x	AUUAAAAUGAGAACUUUG	TSK	Protein TONSOKU [Source:UniProtKB/Swiss-Prot;Acc:Q6Q4D0]	-	-	-	-	GO:0005634//nucleus;GO:0005654//nucleoplasm;GO:0016020//membrane	GO:0005515//protein binding	GO:0000086//G2/M transition of mitotic cell cycle;GO:0006325//chromatin organization;GO:0009933//meristem structural organization;GO:0009934//regulation of meristem structural organization;GO:0051301//cell division
miR10186-z	AT3G23370.3		435	452	-13.2	0.6226	UAAUUGUACUCUUGACUU	|||||x|||||||||xxo	AUUAAAAUGAGAACUUUG	-	RNA-binding (RRM/RBD/RNP motifs) family protein [Source:UniProtKB/TrEMBL;Acc:Q9LW59]	-	-	-	-	-	GO:0003676//nucleic acid binding;GO:0003723//RNA binding	-
miR10186-z	AT3G24700.1		514	531	-13.1	0.6009	UAAUAGUACUCUUGACAA	||||xx|||||||||x|x	AUUAAAAUGAGAACUUUG	-	Putative F-box protein At3g24700 [Source:UniProtKB/Swiss-Prot;Acc:Q9LJ39]	-	-	-	-	-	GO:0005515//protein binding	-
miR10186-z	AT3G24700.2		514	531	-13.1	0.6009	UAAUAGUACUCUUGACAA	||||xx|||||||||x|x	AUUAAAAUGAGAACUUUG	-	Putative F-box protein At3g24700 [Source:UniProtKB/Swiss-Prot;Acc:Q9LJ39]	-	-	-	-	-	GO:0005515//protein binding	-
miR10186-z	AT3G25290.1		1474	1491	-13.2	0.6226	UCAUUUUAUUCUUGAUAA	|x||||||o||||||x|x	AUUAAAAUGAGAACUUUG	-	Cytochrome b561 and DOMON domain-containing protein At3g25290 [Source:UniProtKB/Swiss-Prot;Acc:Q9LSE7]	-	-	-	-	GO:0005886//plasma membrane;GO:0009506//plasmodesma;GO:0016020//membrane;GO:0016021//integral component of membrane	GO:0046872//metal ion binding	GO:0055114//oxidation-reduction process
miR10186-z	AT3G46420.1		2455	2472	-13	0.625	UAGUUCUAGUCUUGAUAC	||o||x||x||||||x||	AUUAAAAUGAGAACUUUG	-	Leucine-rich repeat protein kinase family protein [Source:UniProtKB/TrEMBL;Acc:Q9SN97]	-	-	-	-	GO:0016020//membrane;GO:0016021//integral component of membrane	GO:0004672//protein kinase activity;GO:0005515//protein binding;GO:0005524//ATP binding;GO:0016301//kinase activity	GO:0006468//protein phosphorylation;GO:0016310//phosphorylation
miR10186-z	AT3G54030.1		252	269	-16.3	0.7837	UCGUCUUACUCUUGAAAC	|xo|x|||||||||||||	AUUAAAAUGAGAACUUUG	BSK6	BSK6 [Source:UniProtKB/TrEMBL;Acc:A0A178VAE8]	-	-	-	-	GO:0005886//plasma membrane;GO:0016020//membrane	GO:0000166//nucleotide binding;GO:0004672//protein kinase activity;GO:0004674//protein serine/threonine kinase activity;GO:0005515//protein binding;GO:0005524//ATP binding;GO:0016301//kinase activity;GO:0016740//transferase activity	GO:0006468//protein phosphorylation;GO:0009742//brassinosteroid mediated signaling pathway;GO:0016310//phosphorylation
miR10186-z	AT3G54780.4		134	151	-16.4	0.7885	GGUUUUUACUCUUGAAAG	xox||||||||||||||x	AUUAAAAUGAGAACUUUG	-	Zinc finger (C3HC4-type RING finger) family protein [Source:UniProtKB/TrEMBL;Acc:A0A1I9LN98]	-	-	-	-	-	-	-
miR10186-z	AT3G54780.5		98	115	-16.4	0.7885	GGUUUUUACUCUUGAAAG	xox||||||||||||||x	AUUAAAAUGAGAACUUUG	-	Zinc finger (C3HC4-type RING finger) family protein [Source:UniProtKB/TrEMBL;Acc:A0A1I9LN98]	-	-	-	-	-	-	-
miR10186-z	AT3G54780.3		93	110	-16.4	0.7885	GGUUUUUACUCUUGAAAG	xox||||||||||||||x	AUUAAAAUGAGAACUUUG	-	Zinc finger (C3HC4-type RING finger) family protein [Source:UniProtKB/TrEMBL;Acc:A0A1I9LN98]	-	-	-	-	-	-	-
miR10186-z	AT3G54780.2		43	60	-16.4	0.7885	GGUUUUUACUCUUGAAAG	xox||||||||||||||x	AUUAAAAUGAGAACUUUG	-	Zinc finger (C3HC4-type RING finger) family protein [Source:UniProtKB/TrEMBL;Acc:A0A1I9LN98]	-	-	-	-	-	-	-
miR10186-z	AT3G55090.1		1237	1254	-16	0.7547	UCAUUUGACUCUUGAGAC	|x||||x||||||||o||	AUUAAAAUGAGAACUUUG	ABCG16	ABC transporter G family member 16 [Source:UniProtKB/Swiss-Prot;Acc:Q9M2V7]	-	-	-	-	GO:0005886//plasma membrane;GO:0016020//membrane;GO:0016021//integral component of membrane	GO:0000166//nucleotide binding;GO:0005524//ATP binding;GO:0016887//ATPase activity;GO:0042626//ATPase activity, coupled to transmembrane movement of substances	GO:0010208//pollen wall assembly;GO:0055085//transmembrane transport
miR10186-z	AT3G56000.1		477	494	-13.1	0.6238	UAAACUUACUCUUGGUAC	|||xx|||||||||ox||	AUUAAAAUGAGAACUUUG	CSLA14	Probable glucomannan 4-beta-mannosyltransferase 14 [Source:UniProtKB/Swiss-Prot;Acc:Q84W06]	-	-	-	-	GO:0000139//Golgi membrane;GO:0005794//Golgi apparatus;GO:0016020//membrane;GO:0016021//integral component of membrane	GO:0016740//transferase activity;GO:0016757//transferase activity, transferring glycosyl groups;GO:0047259//glucomannan 4-beta-mannosyltransferase activity;GO:0051753//mannan synthase activity	GO:0071555//cell wall organization;GO:0097502//mannosylation
miR10186-z	AT4G03020.2		91	108	-15	0.7143	AAGUUUAACUCUUGAAAU	x|o|||x||||||||||o	AUUAAAAUGAGAACUUUG	-	Putative WD-repeat protein [Source:UniProtKB/TrEMBL;Acc:Q8LPI5]	-	-	-	-	GO:0080008//Cul4-RING E3 ubiquitin ligase complex	GO:0005515//protein binding	GO:0043161//proteasome-mediated ubiquitin-dependent protein catabolic process
miR10186-z	AT4G04810.1		758	775	-13.2	0.6111	UAAUUUUACUCUUAACAG	|||||||||||||x|x|x	AUUAAAAUGAGAACUUUG	MSRB4	Peptide methionine sulfoxide reductase B4 [Source:UniProtKB/Swiss-Prot;Acc:Q9M0Z5]	-	-	-	-	GO:0005737//cytoplasm;GO:0005829//cytosol	GO:0016491//oxidoreductase activity;GO:0016671//oxidoreductase activity, acting on a sulfur group of donors, disulfide as acceptor;GO:0033743//peptide-methionine (R)-S-oxide reductase activity;GO:0046872//metal ion binding	GO:0006979//response to oxidative stress;GO:0030091//protein repair;GO:0055114//oxidation-reduction process
miR10186-z	AT4G04810.2		857	874	-13.2	0.6111	UAAUUUUACUCUUAACAG	|||||||||||||x|x|x	AUUAAAAUGAGAACUUUG	MSRB4	Peptide methionine sulfoxide reductase B4 [Source:UniProtKB/Swiss-Prot;Acc:Q9M0Z5]	-	-	-	-	-	GO:0016671//oxidoreductase activity, acting on a sulfur group of donors, disulfide as acceptor;GO:0033743//peptide-methionine (R)-S-oxide reductase activity	GO:0006979//response to oxidative stress;GO:0030091//protein repair;GO:0055114//oxidation-reduction process
miR10186-z	AT4G12220.1		66	83	-13.6	0.6415	UACUUUUGCUCUUGACUC	||x||||o|||||||xx|	AUUAAAAUGAGAACUUUG	-	Uncharacterized protein AT4g12220 [Source:UniProtKB/TrEMBL;Acc:Q9STI9]	-	-	-	-	-	-	GO:0008150//biological_process
miR10186-z	AT4G13577.1		94	111	-13.6	0.6239	UCAUUUUACUCUAGAAGU	|x||||||||||x|||oo	AUUAAAAUGAGAACUUUG	-	-	-	-	-	-	-	-	-
miR10186-z	AT4G19150.1		438	455	-16.3	0.7617	AAGUUUCACUCUUGGAAC	x|o|||x|||||||o|||	AUUAAAAUGAGAACUUUG	-	Ankyrin repeat family protein [Source:UniProtKB/TrEMBL;Acc:Q8GX17]	-	-	-	-	GO:0031359//integral component of chloroplast outer membrane	GO:0005515//protein binding;GO:0030941//chloroplast targeting sequence binding	GO:0045036//protein targeting to chloroplast
miR10186-z	AT4G19150.2		790	807	-16.3	0.7617	AAGUUUCACUCUUGGAAC	x|o|||x|||||||o|||	AUUAAAAUGAGAACUUUG	-	Ankyrin repeat family protein [Source:UniProtKB/TrEMBL;Acc:Q8GX17]	-	-	-	-	GO:0016020//membrane;GO:0016021//integral component of membrane	GO:0005515//protein binding	-
miR10186-z	AT4G23390.1		71	88	-13.1	0.6238	UGAUUUUACUCUCGAUAA	|o||||||||||x||x|x	AUUAAAAUGAGAACUUUG	-	At4g23390 [Source:UniProtKB/TrEMBL;Acc:Q8GXV8]	-	-	-	-	-	GO:0003674//molecular_function	-
miR10186-z	AT4G23700.2		2161	2178	-15.2	0.717	UAAUCUUGCUCUUGAAAG	||||x||o|||||||||x	AUUAAAAUGAGAACUUUG	CHX17	Cation/H(+) antiporter 17 [Source:UniProtKB/Swiss-Prot;Acc:Q9SUQ7]	-	-	-	-	GO:0005770//late endosome;GO:0012505//endomembrane system;GO:0016020//membrane;GO:0016021//integral component of membrane	GO:0015297//antiporter activity;GO:0015299//solute:proton antiporter activity	GO:0006623//protein targeting to vacuole;GO:0006811//ion transport;GO:0006812//cation transport;GO:0006813//potassium ion transport;GO:0006885//regulation of pH;GO:0015672//monovalent inorganic cation transport;GO:0055085//transmembrane transport;GO:1902600//proton transmembrane transport
miR10186-z	AT4G23700.1		2296	2313	-15.2	0.717	UAAUCUUGCUCUUGAAAG	||||x||o|||||||||x	AUUAAAAUGAGAACUUUG	CHX17	Cation/H(+) antiporter 17 [Source:UniProtKB/Swiss-Prot;Acc:Q9SUQ7]	-	-	-	-	GO:0005770//late endosome;GO:0012505//endomembrane system;GO:0016020//membrane;GO:0016021//integral component of membrane	GO:0015297//antiporter activity;GO:0015299//solute:proton antiporter activity	GO:0006623//protein targeting to vacuole;GO:0006811//ion transport;GO:0006812//cation transport;GO:0006813//potassium ion transport;GO:0006885//regulation of pH;GO:0015672//monovalent inorganic cation transport;GO:0055085//transmembrane transport;GO:1902600//proton transmembrane transport
miR10186-z	AT4G26140.1		175	192	-17.4	0.8056	UGGUUUUACUCUUGUAAA	|oo|||||||||||x||x	AUUAAAAUGAGAACUUUG	BGAL12	beta-galactosidase 12 [Source:TAIR;Acc:AT4G26140]	-	-	-	-	GO:0005576//extracellular region;GO:0005618//cell wall;GO:0005773//vacuole;GO:0005829//cytosol;GO:0048046//apoplast	GO:0004553//hydrolase activity, hydrolyzing O-glycosyl compounds;GO:0004565//beta-galactosidase activity;GO:0016787//hydrolase activity;GO:0016798//hydrolase activity, acting on glycosyl bonds	GO:0005975//carbohydrate metabolic process;GO:0008152//metabolic process
miR10186-z	AT4G29650.1		486	503	-12.8	0.6124	GAAUUCUACUCUUGUUAC	x||||x||||||||xx||	AUUAAAAUGAGAACUUUG	CDA4	Probable inactive cytidine deaminase 4 [Source:UniProtKB/Swiss-Prot;Acc:Q9S7S2]	-	-	-	-	GO:0005829//cytosol	GO:0003824//catalytic activity;GO:0004126//cytidine deaminase activity;GO:0008270//zinc ion binding	GO:0009972//cytidine deamination
miR10186-z	AT4G31500.1		1727	1744	-15.3	0.7018	CAAUUUUACUCUUGUAUC	x|||||||||||||x|x|	AUUAAAAUGAGAACUUUG	CYP83B1	Cytochrome P450 83B1 [Source:UniProtKB/Swiss-Prot;Acc:O65782]	Metabolism;Metabolism;Metabolism;Metabolism	Global and overview maps;Global and overview maps;Amino acid metabolism;Biosynthesis of other secondary metabolites	ko01110//Biosynthesis of secondary metabolites;ko01210//2-Oxocarboxylic acid metabolism;ko00380//Tryptophan metabolism;ko00966//Glucosinolate biosynthesis	K11818;K11818;K11818;K11818	GO:0005739//mitochondrion;GO:0005783//endoplasmic reticulum;GO:0005886//plasma membrane;GO:0016020//membrane;GO:0016021//integral component of membrane	GO:0004497//monooxygenase activity;GO:0005506//iron ion binding;GO:0016491//oxidoreductase activity;GO:0016705//oxidoreductase activity, acting on paired donors, with incorporation or reduction of molecular oxygen;GO:0016709//oxidoreductase activity, acting on paired donors, with incorporation or reduction of molecular oxygen, NAD(P)H as one donor, and incorporation of one atom of oxygen;GO:00200…	GO:0000162//tryptophan biosynthetic process;GO:0009625//response to insect;GO:0009641//shade avoidance;GO:0009682//induced systemic resistance;GO:0009684//indoleacetic acid biosynthetic process;GO:0009759//indole glucosinolate biosynthetic process;GO:0010114//response to red light;GO:0040008//regulation of growth;GO:0042742//defense response to bacterium;GO:0048830//adventitious root development;…
miR10186-z	AT5G05580.2		1036	1053	-16.7	0.7877	UACUAUUACUCUUGGAAC	||x|x|||||||||o|||	AUUAAAAUGAGAACUUUG	FAD8	Temperature-sensitive sn-2 acyl-lipid omega-3 desaturase (ferredoxin), chloroplastic [Source:UniProtKB/Swiss-Prot;Acc:P48622]	-	-	-	-	GO:0016020//membrane;GO:0016021//integral component of membrane	GO:0016717//oxidoreductase activity, acting on paired donors, with oxidation of a pair of donors resulting in the reduction of molecular oxygen to two molecules of water	GO:0006629//lipid metabolic process;GO:0055114//oxidation-reduction process
miR10186-z	AT5G05580.1		1014	1031	-16.7	0.7877	UACUAUUACUCUUGGAAC	||x|x|||||||||o|||	AUUAAAAUGAGAACUUUG	FAD8	Temperature-sensitive sn-2 acyl-lipid omega-3 desaturase (ferredoxin), chloroplastic [Source:UniProtKB/Swiss-Prot;Acc:P48622]	-	-	-	-	GO:0005886//plasma membrane;GO:0009507//chloroplast;GO:0009536//plastid;GO:0009941//chloroplast envelope;GO:0016020//membrane;GO:0016021//integral component of membrane;GO:0031969//chloroplast membrane	GO:0016491//oxidoreductase activity;GO:0016717//oxidoreductase activity, acting on paired donors, with oxidation of a pair of donors resulting in the reduction of molecular oxygen to two molecules of water;GO:0042389//omega-3 fatty acid desaturase activity	GO:0006629//lipid metabolic process;GO:0006631//fatty acid metabolic process;GO:0006633//fatty acid biosynthetic process;GO:0006636//unsaturated fatty acid biosynthetic process;GO:0055114//oxidation-reduction process
miR10186-z	AT5G07590.1		1682	1699	-15.6	0.7222	GGACUUUACUCUUGAAAU	xo|x|||||||||||||o	AUUAAAAUGAGAACUUUG	-	At5g07590 [Source:UniProtKB/TrEMBL;Acc:Q5PP39]	-	-	-	-	-	GO:0005515//protein binding	GO:0008150//biological_process
miR10186-z	AT5G07590.2		1682	1699	-15.6	0.7222	GGACUUUACUCUUGAAAU	xo|x|||||||||||||o	AUUAAAAUGAGAACUUUG	-	At5g07590 [Source:UniProtKB/TrEMBL;Acc:Q5PP39]	-	-	-	-	-	GO:0005515//protein binding	GO:0008150//biological_process
miR10186-z	AT5G07590.3		1701	1718	-15.6	0.7222	GGACUUUACUCUUGAAAU	xo|x|||||||||||||o	AUUAAAAUGAGAACUUUG	-	At5g07590 [Source:UniProtKB/TrEMBL;Acc:Q5PP39]	-	-	-	-	-	GO:0005515//protein binding	GO:0008150//biological_process
miR10186-z	AT5G14890.1		1562	1579	-16.2	0.757	UAAUUUUAUUCUUGAACU	||||||||o|||||||xo	AUUAAAAUGAGAACUUUG	-	NHL domain-containing protein [Source:TAIR;Acc:AT5G14890]	-	-	-	-	GO:0016020//membrane;GO:0016021//integral component of membrane	GO:0005515//protein binding	-
miR10186-z	AT5G16290.1		1078	1095	-13.9	0.6435	UAAUCUAACUCUUGAGGC	||||x|x||||||||oo|	AUUAAAAUGAGAACUUUG	VAT1	Acetolactate synthase small subunit 1, chloroplastic [Source:UniProtKB/Swiss-Prot;Acc:Q9FFF4]	Metabolism;Metabolism;Metabolism;Metabolism;Metabolism;Metabolism;Metabolism;Metabolism	Global and overview maps;Global and overview maps;Global and overview maps;Global and overview maps;Metabolism of cofactors and vitamins;Amino acid metabolism;Carbohydrate metabolism;Carbohydrate metabolism	ko01100//Metabolic pathways;ko01110//Biosynthesis of secondary metabolites;ko01230//Biosynthesis of amino acids;ko01210//2-Oxocarboxylic acid metabolism;ko00770//Pantothenate and CoA biosynthesis;ko00290//Valine, leucine and isoleucine biosynthesis;ko00650//Butanoate metabolism;ko00660//C5-Branched dibasic acid metabolism	K01653;K01653;K01653;K01653;K01653;K01653;K01653;K01653	GO:0005777//peroxisome;GO:0005829//cytosol;GO:0005948//acetolactate synthase complex;GO:0009507//chloroplast;GO:0009536//plastid	GO:0003984//acetolactate synthase activity;GO:0005515//protein binding;GO:0043621//protein self-association;GO:1990610//acetolactate synthase regulator activity	GO:0006551//leucine metabolic process;GO:0006573//valine metabolic process;GO:0008652//cellular amino acid biosynthetic process;GO:0009082//branched-chain amino acid biosynthetic process;GO:0009097//isoleucine biosynthetic process;GO:0009099//valine biosynthetic process;GO:0050790//regulation of catalytic activity
miR10186-z	AT5G16290.2		1065	1082	-13.9	0.6435	UAAUCUAACUCUUGAGGC	||||x|x||||||||oo|	AUUAAAAUGAGAACUUUG	VAT1	Acetolactate synthase small subunit 1, chloroplastic [Source:UniProtKB/Swiss-Prot;Acc:Q9FFF4]	Metabolism;Metabolism;Metabolism;Metabolism;Metabolism;Metabolism;Metabolism;Metabolism	Global and overview maps;Global and overview maps;Global and overview maps;Global and overview maps;Metabolism of cofactors and vitamins;Amino acid metabolism;Carbohydrate metabolism;Carbohydrate metabolism	ko01100//Metabolic pathways;ko01110//Biosynthesis of secondary metabolites;ko01230//Biosynthesis of amino acids;ko01210//2-Oxocarboxylic acid metabolism;ko00770//Pantothenate and CoA biosynthesis;ko00290//Valine, leucine and isoleucine biosynthesis;ko00650//Butanoate metabolism;ko00660//C5-Branched dibasic acid metabolism	K01653;K01653;K01653;K01653;K01653;K01653;K01653;K01653	GO:0005777//peroxisome;GO:0005829//cytosol;GO:0005948//acetolactate synthase complex;GO:0009507//chloroplast;GO:0009536//plastid	GO:0003984//acetolactate synthase activity;GO:0005515//protein binding;GO:0043621//protein self-association;GO:1990610//acetolactate synthase regulator activity	GO:0006551//leucine metabolic process;GO:0006573//valine metabolic process;GO:0008652//cellular amino acid biosynthetic process;GO:0009082//branched-chain amino acid biosynthetic process;GO:0009097//isoleucine biosynthetic process;GO:0009099//valine biosynthetic process;GO:0050790//regulation of catalytic activity
miR10186-z	AT5G17680.2		3824	3841	-13.9	0.6683	UAGGUUUAGUCUUGAGAC	||ox||||x||||||o||	AUUAAAAUGAGAACUUUG	-	Disease resistance protein (TIR-NBS-LRR class) [Source:UniProtKB/TrEMBL;Acc:Q9FN83]	-	-	-	-	-	GO:0005515//protein binding;GO:0043531//ADP binding	GO:0007165//signal transduction
miR10186-z	AT5G17680.1		3703	3720	-13.9	0.6683	UAGGUUUAGUCUUGAGAC	||ox||||x||||||o||	AUUAAAAUGAGAACUUUG	-	Disease resistance protein (TIR-NBS-LRR class) [Source:UniProtKB/TrEMBL;Acc:Q9FN83]	-	-	-	-	-	GO:0005515//protein binding;GO:0043531//ADP binding	GO:0007165//signal transduction
miR10186-z	AT5G27930.3		602	619	-16.4	0.7736	UUUUUUUACUCUUGAAAG	|xx||||||||||||||x	AUUAAAAUGAGAACUUUG	PPC6-7	Probable protein phosphatase 2C 73 [Source:UniProtKB/Swiss-Prot;Acc:Q0WRB2]	-	-	-	-	-	GO:0003824//catalytic activity;GO:0004722//protein serine/threonine phosphatase activity	GO:0006470//protein dephosphorylation
miR10186-z	AT5G27930.1		386	403	-16.4	0.7736	UUUUUUUACUCUUGAAAG	|xx||||||||||||||x	AUUAAAAUGAGAACUUUG	PPC6-7	Probable protein phosphatase 2C 73 [Source:UniProtKB/Swiss-Prot;Acc:Q0WRB2]	-	-	-	-	GO:0005886//plasma membrane	GO:0003824//catalytic activity;GO:0004721//phosphoprotein phosphatase activity;GO:0004722//protein serine/threonine phosphatase activity;GO:0004724//magnesium-dependent protein serine/threonine phosphatase activity;GO:0016787//hydrolase activity;GO:0046872//metal ion binding	GO:0000226//microtubule cytoskeleton organization;GO:0006470//protein dephosphorylation;GO:0009819//drought recovery;GO:0045926//negative regulation of growth
miR10186-z	AT5G35330.3		731	748	-13.1	0.6298	AAACUUUGCUCUUGACAC	x||x|||o|||||||x||	AUUAAAAUGAGAACUUUG	MBD2	MBD2 [Source:UniProtKB/TrEMBL;Acc:A0A178U6X6]	-	-	-	-	GO:0005634//nucleus	GO:0003677//DNA binding;GO:0005515//protein binding;GO:0008270//zinc ion binding;GO:0019899//enzyme binding;GO:0046872//metal ion binding	GO:0080111//DNA demethylation
miR10186-z	AT5G35330.4		1111	1128	-13.1	0.6298	AAACUUUGCUCUUGACAC	x||x|||o|||||||x||	AUUAAAAUGAGAACUUUG	MBD2	MBD2 [Source:UniProtKB/TrEMBL;Acc:A0A178U6X6]	-	-	-	-	GO:0005634//nucleus	GO:0003677//DNA binding;GO:0005515//protein binding;GO:0008270//zinc ion binding;GO:0019899//enzyme binding;GO:0046872//metal ion binding	GO:0080111//DNA demethylation
miR10186-z	AT5G35330.1		750	767	-13.1	0.6298	AAACUUUGCUCUUGACAC	x||x|||o|||||||x||	AUUAAAAUGAGAACUUUG	MBD2	MBD2 [Source:UniProtKB/TrEMBL;Acc:A0A178U6X6]	-	-	-	-	GO:0005634//nucleus	GO:0003677//DNA binding;GO:0005515//protein binding;GO:0008270//zinc ion binding;GO:0019899//enzyme binding;GO:0046872//metal ion binding	GO:0080111//DNA demethylation
miR10186-z	AT5G35330.2		771	788	-13.1	0.6298	AAACUUUGCUCUUGACAC	x||x|||o|||||||x||	AUUAAAAUGAGAACUUUG	MBD2	MBD2 [Source:UniProtKB/TrEMBL;Acc:A0A178U6X6]	-	-	-	-	GO:0005634//nucleus	GO:0003677//DNA binding;GO:0005515//protein binding;GO:0008270//zinc ion binding;GO:0019899//enzyme binding;GO:0046872//metal ion binding	GO:0080111//DNA demethylation
miR10186-z	AT5G38100.1		174	191	-14.1	0.6468	UGGUUUUAGUCUUGAAUC	|oo|||||x|||||||x|	AUUAAAAUGAGAACUUUG	-	Probable S-adenosylmethionine-dependent methyltransferase At5g38100 [Source:UniProtKB/Swiss-Prot;Acc:Q9LS10]	-	-	-	-	-	GO:0008168//methyltransferase activity;GO:0008757//S-adenosylmethionine-dependent methyltransferase activity;GO:0016740//transferase activity;GO:0046872//metal ion binding	GO:0032259//methylation
miR10186-z	AT5G38100.2		174	191	-14.1	0.6468	UGGUUUUAGUCUUGAAUC	|oo|||||x|||||||x|	AUUAAAAUGAGAACUUUG	-	Probable S-adenosylmethionine-dependent methyltransferase At5g38100 [Source:UniProtKB/Swiss-Prot;Acc:Q9LS10]	-	-	-	-	-	GO:0008168//methyltransferase activity	-
miR10186-z	AT5G38100.3		76	93	-14.1	0.6468	UGGUUUUAGUCUUGAAUC	|oo|||||x|||||||x|	AUUAAAAUGAGAACUUUG	-	Probable S-adenosylmethionine-dependent methyltransferase At5g38100 [Source:UniProtKB/Swiss-Prot;Acc:Q9LS10]	-	-	-	-	-	GO:0008168//methyltransferase activity;GO:0016740//transferase activity	GO:0032259//methylation
miR10186-z	AT5G38100.4		145	162	-14.1	0.6468	UGGUUUUAGUCUUGAAUC	|oo|||||x|||||||x|	AUUAAAAUGAGAACUUUG	-	Probable S-adenosylmethionine-dependent methyltransferase At5g38100 [Source:UniProtKB/Swiss-Prot;Acc:Q9LS10]	-	-	-	-	-	GO:0008168//methyltransferase activity;GO:0016740//transferase activity	GO:0032259//methylation
miR10186-z	AT5G40570.1		525	542	-15.9	0.743	UAGUGUUACUCUUGGAAA	||o|x|||||||||o||x	AUUAAAAUGAGAACUUUG	-	Surfeit locus protein 2 (SURF2) [Source:UniProtKB/TrEMBL;Acc:A8MRG2]	-	-	-	-	-	GO:0004252//serine-type endopeptidase activity	GO:0006508//proteolysis
miR10186-z	AT5G40570.2		520	537	-15.9	0.743	UAGUGUUACUCUUGGAAA	||o|x|||||||||o||x	AUUAAAAUGAGAACUUUG	-	Surfeit locus protein 2 (SURF2) [Source:UniProtKB/TrEMBL;Acc:A8MRG2]	-	-	-	-	-	-	GO:0008150//biological_process
miR10186-z	AT5G44670.1		1101	1118	-13.2	0.6346	UUGUUUUACUCUAGAAAG	|xo|||||||||x||||x	AUUAAAAUGAGAACUUUG	GALS2	Galactan beta-1,4-galactosyltransferase GALS2 [Source:UniProtKB/Swiss-Prot;Acc:Q9LTZ9]	-	-	-	-	GO:0000139//Golgi membrane;GO:0005737//cytoplasm;GO:0005773//vacuole;GO:0005794//Golgi apparatus;GO:0016020//membrane;GO:0016021//integral component of membrane	GO:0016740//transferase activity;GO:0016757//transferase activity, transferring glycosyl groups	GO:0042546//cell wall biogenesis;GO:0071555//cell wall organization
miR10186-z	AT5G47730.3		15	32	-16.5	0.7569	AAUUUUUACUCUUGAAAU	x|x||||||||||||||o	AUUAAAAUGAGAACUUUG	-	At5g47730 [Source:UniProtKB/TrEMBL;Acc:Q9FIK6]	-	-	-	-	-	-	-
miR10186-z	AT5G54470.1		43	60	-13.3	0.6101	ACAUUUUACUCUUAAAGC	xx|||||||||||x||o|	AUUAAAAUGAGAACUUUG	-	BBX29 [Source:UniProtKB/TrEMBL;Acc:A0A178UJV0]	-	-	-	-	GO:0005622//intracellular	GO:0003700//DNA-binding transcription factor activity;GO:0005515//protein binding;GO:0008270//zinc ion binding;GO:0044212//transcription regulatory region DNA binding	GO:0006355//regulation of transcription, DNA-templated;GO:0009409//response to cold;GO:0009555//pollen development;GO:0071456//cellular response to hypoxia
miR10186-z	AT5G54580.1		264	281	-13.6	0.6538	UGUUUUUUCUCUUGGAAC	|ox||||x||||||o|||	AUUAAAAUGAGAACUUUG	ORRM2	Organelle RRM domain-containing protein 2, mitochondrial [Source:UniProtKB/Swiss-Prot;Acc:Q9FIU6]	-	-	-	-	GO:0005634//nucleus;GO:0005739//mitochondrion;GO:1990904//ribonucleoprotein complex	GO:0003676//nucleic acid binding;GO:0003723//RNA binding;GO:0005515//protein binding	GO:0006397//mRNA processing;GO:0051252//regulation of RNA metabolic process;GO:0080156//mitochondrial mRNA modification
miR10186-z	AT5G55320.1		79	96	-12.6	0.6029	UAUUUUUAGUCUUGAGAA	||x|||||x||||||o|x	AUUAAAAUGAGAACUUUG	AT7	Probable long-chain-alcohol O-fatty-acyltransferase 7 [Source:UniProtKB/Swiss-Prot;Acc:Q9FJ78]	-	-	-	-	GO:0016020//membrane;GO:0016021//integral component of membrane	GO:0008374//O-acyltransferase activity;GO:0016740//transferase activity;GO:0016746//transferase activity, transferring acyl groups;GO:0047196//long-chain-alcohol O-fatty-acyltransferase activity;GO:0102966//arachidoyl-CoA:1-dodecanol O-acyltransferase activity;GO:0103095//wax ester synthase activity	GO:0006629//lipid metabolic process
miR10186-z	AT5G58787.1		571	588	-15.4	0.7196	UAUAUUUAUUCUUGAGAC	||xx||||o||||||o||	AUUAAAAUGAGAACUUUG	-	RING/U-box superfamily protein [Source:UniProtKB/TrEMBL;Acc:Q8L8N5]	-	-	-	-	GO:0005829//cytosol	GO:0061630//ubiquitin protein ligase activity	GO:0016567//protein ubiquitination;GO:0071215//cellular response to abscisic acid stimulus;GO:1902584//positive regulation of response to water deprivation
miR10186-z	AT5G58787.2		514	531	-15.4	0.7196	UAUAUUUAUUCUUGAGAC	||xx||||o||||||o||	AUUAAAAUGAGAACUUUG	-	RING/U-box superfamily protein [Source:UniProtKB/TrEMBL;Acc:Q8L8N5]	-	-	-	-	-	-	-
miR10186-z	AT5G58787.3		730	747	-15.4	0.7196	UAUAUUUAUUCUUGAGAC	||xx||||o||||||o||	AUUAAAAUGAGAACUUUG	-	RING/U-box superfamily protein [Source:UniProtKB/TrEMBL;Acc:Q8L8N5]	-	-	-	-	-	-	-
miR10186-z	AT5G59500.1		1774	1791	-15.2	0.7273	UAUUUUUACUCUUGAGUA	||x||||||||||||oxx	AUUAAAAUGAGAACUUUG	-	Protein C-terminal S-isoprenylcysteine carboxyl O-methyltransferase [Source:UniProtKB/TrEMBL;Acc:Q9LTI0]	-	-	-	-	GO:0005783//endoplasmic reticulum;GO:0016020//membrane;GO:0016021//integral component of membrane	GO:0004671//protein C-terminal S-isoprenylcysteine carboxyl O-methyltransferase activity;GO:0008168//methyltransferase activity;GO:0016740//transferase activity	GO:0006481//C-terminal protein methylation;GO:0032259//methylation
miR10186-z	AT5G59500.2		1284	1301	-15.2	0.7273	UAUUUUUACUCUUGAGUA	||x||||||||||||oxx	AUUAAAAUGAGAACUUUG	-	Protein C-terminal S-isoprenylcysteine carboxyl O-methyltransferase [Source:UniProtKB/TrEMBL;Acc:Q9LTI0]	-	-	-	-	GO:0016020//membrane;GO:0016021//integral component of membrane	GO:0008168//methyltransferase activity;GO:0016740//transferase activity	GO:0032259//methylation
miR10186-z	AT5G60730.1		318	335	-15.4	0.7064	UAAUUUUACUCUUCGAGG	|||||||||||||xo|ox	AUUAAAAUGAGAACUUUG	-	Anion-transporting ATPase [Source:UniProtKB/TrEMBL;Acc:Q5XF80]	-	-	-	-	GO:0005739//mitochondrion;GO:0005759//mitochondrial matrix;GO:0009536//plastid	GO:0000166//nucleotide binding;GO:0005524//ATP binding;GO:0016887//ATPase activity	-
miR10186-z	AT5G62030.1		132	149	-13.4	0.6204	UAAUUUGGCUCUUGUAAA	||||||xo||||||x||x	AUUAAAAUGAGAACUUUG	-	Diphthamide synthesis DPH2 family protein [Source:UniProtKB/TrEMBL;Acc:Q8RWW3]	-	-	-	-	-	GO:0016740//transferase activity	GO:0017183//peptidyl-diphthamide biosynthetic process from peptidyl-histidine
miR10186-z	AT5G65210.1	TGA	238	255	-13.2	0.6346	UGAAUUUACUCUGGAAAC	|o|x||||||||x|||||	AUUAAAAUGAGAACUUUG	TGA1	Transcription factor TGA1 [Source:UniProtKB/Swiss-Prot;Acc:Q39237]	Environmental Information Processing	Signal transduction	ko04075//Plant hormone signal transduction	K14431	GO:0005634//nucleus	GO:0003677//DNA binding;GO:0003700//DNA-binding transcription factor activity;GO:0005515//protein binding;GO:0043565//sequence-specific DNA binding;GO:0044212//transcription regulatory region DNA binding	GO:0006351//transcription, DNA-templated;GO:0006355//regulation of transcription, DNA-templated;GO:0042742//defense response to bacterium
miR10186-z	AT5G65210.6	TGA	148	165	-13.2	0.6346	UGAAUUUACUCUGGAAAC	|o|x||||||||x|||||	AUUAAAAUGAGAACUUUG	TGA1	Transcription factor TGA1 [Source:UniProtKB/Swiss-Prot;Acc:Q39237]	Environmental Information Processing	Signal transduction	ko04075//Plant hormone signal transduction	K14431	-	GO:0003700//DNA-binding transcription factor activity;GO:0043565//sequence-specific DNA binding	GO:0006351//transcription, DNA-templated;GO:0006355//regulation of transcription, DNA-templated
miR163-z	AT1G08000.1		308	328	-21.5	0.6656	AACUAUUCCUGCACCUUAAAC	||||xo|||||x||||||||x	UUGAAGAGGACUUGGAAUUUU	GATA10	GATA10 [Source:UniProtKB/TrEMBL;Acc:A0A178WGW3]	-	-	-	-	GO:0005634//nucleus	GO:0003677//DNA binding;GO:0003700//DNA-binding transcription factor activity;GO:0005515//protein binding;GO:0008270//zinc ion binding;GO:0043565//sequence-specific DNA binding;GO:0046872//metal ion binding	GO:0006355//regulation of transcription, DNA-templated;GO:0030154//cell differentiation
miR163-z	AT1G15910.1		58	78	-28.1	0.8781	UACUUCUCCUGAACCUUUAAC	x||||||||||||||||x||x	UUGAAGAGGACUUGGAAUUUU	FDM1	IDP1 [Source:UniProtKB/TrEMBL;Acc:A0A178W3T4]	-	-	-	-	GO:0009506//plasmodesma	GO:0003677//DNA binding;GO:0003723//RNA binding;GO:0003725//double-stranded RNA binding;GO:0005515//protein binding;GO:0043621//protein self-association	GO:0010569//regulation of double-strand break repair via homologous recombination;GO:0031047//gene silencing by RNA;GO:0080188//RNA-directed DNA methylation
miR163-z	AT1G55660.1		1455	1475	-21.5	0.6698	ACCUUCUUCUGAACCGUACAA	|x|||||o|||||||x||x||	UUGAAGAGGACUUGGAAUUUU	-	FBD, F-box and Leucine Rich Repeat domains containing protein [Source:UniProtKB/TrEMBL;Acc:F4I1V3]	-	-	-	-	-	GO:0005515//protein binding	GO:0048579//negative regulation of long-day photoperiodism, flowering;GO:0048587//regulation of short-day photoperiodism, flowering;GO:2000028//regulation of photoperiodism, flowering
miR163-z	AT1G55660.2		1623	1643	-21.5	0.6698	ACCUUCUUCUGAACCGUACAA	|x|||||o|||||||x||x||	UUGAAGAGGACUUGGAAUUUU	-	FBD, F-box and Leucine Rich Repeat domains containing protein [Source:UniProtKB/TrEMBL;Acc:F4I1V3]	-	-	-	-	-	GO:0005515//protein binding	-
miR163-z	AT1G66690.1		346	366	-31.8	0.9969	AACUUCUCCUGAACCUUGAGC	|||||||||||||||||o|ox	UUGAAGAGGACUUGGAAUUUU	-	Paraxanthine methyltransferase 2 [Source:UniProtKB/Swiss-Prot;Acc:Q9C9M2]	-	-	-	-	GO:0005575//cellular_component	GO:0008168//methyltransferase activity;GO:0008757//S-adenosylmethionine-dependent methyltransferase activity;GO:0016740//transferase activity;GO:0046872//metal ion binding	GO:0032259//methylation;GO:0080027//response to herbivore
miR163-z	AT1G66700.1	PXMT1	347	367	-31.9	0.9969	AACUUCUCCUGAACCUUGAGC	|||||||||||||||||o|ox	UUGAAGAGGACUUGGAAUUUU	PXMT1	Paraxanthine methyltransferase 1 [Source:UniProtKB/Swiss-Prot;Acc:Q9C9M3]	-	-	-	-	-	GO:0008168//methyltransferase activity;GO:0008757//S-adenosylmethionine-dependent methyltransferase activity;GO:0016740//transferase activity;GO:0046872//metal ion binding	GO:0002238//response to molecule of fungal origin;GO:0007275//multicellular organism development;GO:0009416//response to light stimulus;GO:0009617//response to bacterium;GO:0009751//response to salicylic acid;GO:0010029//regulation of seed germination;GO:0032259//methylation;GO:0035195//gene silencing by miRNA;GO:0042742//defense response to bacterium;GO:0080027//response to herbivore;GO:1900140/…
miR163-z	AT1G66700.3		355	375	-31.9	0.9969	AACUUCUCCUGAACCUUGAGC	|||||||||||||||||o|ox	UUGAAGAGGACUUGGAAUUUU	PXMT1	Paraxanthine methyltransferase 1 [Source:UniProtKB/Swiss-Prot;Acc:Q9C9M3]	-	-	-	-	-	GO:0008168//methyltransferase activity	-
miR163-z	AT1G66720.1		335	355	-31.5	0.9875	AACUUCUCCUGGACCUUGAGC	|||||||||||o|||||o|ox	UUGAAGAGGACUUGGAAUUUU	-	Paraxanthine methyltransferase 3 [Source:UniProtKB/Swiss-Prot;Acc:Q9C9M4]	-	-	-	-	-	GO:0008168//methyltransferase activity;GO:0008757//S-adenosylmethionine-dependent methyltransferase activity;GO:0016740//transferase activity;GO:0046872//metal ion binding	GO:0032259//methylation
miR163-z	AT3G57860.1		1369	1389	-19.8	0.6168	AAAUUGUCUUGAACCUUAAAU	||x||x||o|||||||||||x	UUGAAGAGGACUUGGAAUUUU	GIG1	Protein GIGAS CELL1 [Source:UniProtKB/Swiss-Prot;Acc:Q9M2R1]	-	-	-	-	GO:0005634//nucleus	GO:0005515//protein binding	GO:0006260//DNA replication;GO:0006952//defense response;GO:0007049//cell cycle;GO:0007088//regulation of mitotic nuclear division;GO:0007113//endomitotic cell cycle;GO:0007127//meiosis I;GO:0007135//meiosis II;GO:0007275//multicellular organism development;GO:0009561//megagametogenesis;GO:0009960//endosperm development;GO:0040020//regulation of meiotic nuclear division;GO:0051301//cell division;…
miR163-z	AT4G00330.1		343	363	-21.7	0.6698	GCCUUCUCCUGAAACUUAACA	ox|||||||||||x|||||x|	UUGAAGAGGACUUGGAAUUUU	CRCK2	Calmodulin-binding receptor-like cytoplasmic kinase 2 [Source:UniProtKB/Swiss-Prot;Acc:Q8VZJ9]	-	-	-	-	GO:0005737//cytoplasm;GO:0005829//cytosol	GO:0000166//nucleotide binding;GO:0004672//protein kinase activity;GO:0004674//protein serine/threonine kinase activity;GO:0005524//ATP binding;GO:0016301//kinase activity;GO:0016740//transferase activity	GO:0006468//protein phosphorylation;GO:0009555//pollen development;GO:0016310//phosphorylation
miR163-z	AT4G00330.2		379	399	-21.7	0.6698	GCCUUCUCCUGAAACUUAACA	ox|||||||||||x|||||x|	UUGAAGAGGACUUGGAAUUUU	CRCK2	Calmodulin-binding receptor-like cytoplasmic kinase 2 [Source:UniProtKB/Swiss-Prot;Acc:Q8VZJ9]	-	-	-	-	GO:0005737//cytoplasm;GO:0005829//cytosol	GO:0000166//nucleotide binding;GO:0004672//protein kinase activity;GO:0004674//protein serine/threonine kinase activity;GO:0005524//ATP binding;GO:0016301//kinase activity;GO:0016740//transferase activity	GO:0006468//protein phosphorylation;GO:0009555//pollen development;GO:0016310//phosphorylation
miR163-z	AT4G27080.1		1509	1529	-21.5	0.6636	CACUCUUCCUGAACCUCAAAA	x|||xo||||||||||x||||	UUGAAGAGGACUUGGAAUUUU	ATPDIL5-4	PDI-like 5-4 [Source:UniProtKB/TrEMBL;Acc:F4JIR2]	-	-	-	-	GO:0005623//cell;GO:0005783//endoplasmic reticulum;GO:0016020//membrane;GO:0016021//integral component of membrane	-	GO:0006888//ER to Golgi vesicle-mediated transport;GO:0006890//retrograde vesicle-mediated transport, Golgi to ER;GO:0045454//cell redox homeostasis
miR163-z	AT4G27080.2		1541	1561	-21.5	0.6636	CACUCUUCCUGAACCUCAAAA	x|||xo||||||||||x||||	UUGAAGAGGACUUGGAAUUUU	ATPDIL5-4	PDI-like 5-4 [Source:UniProtKB/TrEMBL;Acc:F4JIR2]	-	-	-	-	GO:0005623//cell;GO:0005783//endoplasmic reticulum;GO:0016020//membrane;GO:0016021//integral component of membrane	GO:0003756//protein disulfide isomerase activity	GO:0045454//cell redox homeostasis
miR163-z	AT4G33985.1		25	45	-23.1	0.7152	CACUUCUCGUGAAGCUUAGAA	x|||||||x||||x||||o||	UUGAAGAGGACUUGGAAUUUU	-	Membrane insertase, putative (DUF1685) [Source:UniProtKB/TrEMBL;Acc:Q0WS40]	-	-	-	-	-	-	GO:0008150//biological_process
miR163-z	AT5G16690.1		2062	2082	-19.5	0.6037	AACUUCUACUGAAUCUAAAAA	|||||||x|||||o||x||||	UUGAAGAGGACUUGGAAUUUU	ORC3	ORC3 [Source:UniProtKB/TrEMBL;Acc:A0A178UNG9]	-	-	-	-	GO:0000808//origin recognition complex;GO:0005634//nucleus;GO:0005656//nuclear pre-replicative complex;GO:0005664//nuclear origin of replication recognition complex;GO:0031261//DNA replication preinitiation complex	GO:0003677//DNA binding;GO:0003688//DNA replication origin binding;GO:0005515//protein binding	GO:0006260//DNA replication;GO:0006267//pre-replicative complex assembly involved in nuclear cell cycle DNA replication;GO:0006270//DNA replication initiation;GO:0009744//response to sucrose;GO:0048527//lateral root development
miR163-z	AT5G16690.2		2062	2082	-19.5	0.6037	AACUUCUACUGAAUCUAAAAA	|||||||x|||||o||x||||	UUGAAGAGGACUUGGAAUUUU	ORC3	ORC3 [Source:UniProtKB/TrEMBL;Acc:A0A178UNG9]	-	-	-	-	GO:0005664//nuclear origin of replication recognition complex	GO:0003677//DNA binding	GO:0006260//DNA replication
miR163-z	AT5G38100.1		317	337	-26.7	0.8344	AACUUCUUUUGAACCUUGAGA	|||||||oo||||||||o|o|	UUGAAGAGGACUUGGAAUUUU	-	Probable S-adenosylmethionine-dependent methyltransferase At5g38100 [Source:UniProtKB/Swiss-Prot;Acc:Q9LS10]	-	-	-	-	-	GO:0008168//methyltransferase activity;GO:0008757//S-adenosylmethionine-dependent methyltransferase activity;GO:0016740//transferase activity;GO:0046872//metal ion binding	GO:0032259//methylation
miR163-z	AT5G38100.2		317	337	-26.7	0.8344	AACUUCUUUUGAACCUUGAGA	|||||||oo||||||||o|o|	UUGAAGAGGACUUGGAAUUUU	-	Probable S-adenosylmethionine-dependent methyltransferase At5g38100 [Source:UniProtKB/Swiss-Prot;Acc:Q9LS10]	-	-	-	-	-	GO:0008168//methyltransferase activity	-
miR163-z	AT5G38100.3		219	239	-26.7	0.8344	AACUUCUUUUGAACCUUGAGA	|||||||oo||||||||o|o|	UUGAAGAGGACUUGGAAUUUU	-	Probable S-adenosylmethionine-dependent methyltransferase At5g38100 [Source:UniProtKB/Swiss-Prot;Acc:Q9LS10]	-	-	-	-	-	GO:0008168//methyltransferase activity;GO:0016740//transferase activity	GO:0032259//methylation
miR163-z	AT5G38100.4		288	308	-26.7	0.8344	AACUUCUUUUGAACCUUGAGA	|||||||oo||||||||o|o|	UUGAAGAGGACUUGGAAUUUU	-	Probable S-adenosylmethionine-dependent methyltransferase At5g38100 [Source:UniProtKB/Swiss-Prot;Acc:Q9LS10]	-	-	-	-	-	GO:0008168//methyltransferase activity;GO:0016740//transferase activity	GO:0032259//methylation
miR163-z	AT5G39110.1		115	135	-22.7	0.705	AACUUCACCUGAACCUAGUAA	||||||x|||||||||xox||	UUGAAGAGGACUUGGAAUUUU	-	Germin-like protein subfamily 1 member 14 [Source:UniProtKB/Swiss-Prot;Acc:Q9FID0]	-	-	-	-	GO:0005576//extracellular region;GO:0005618//cell wall;GO:0048046//apoplast	GO:0030145//manganese ion binding;GO:0045735//nutrient reservoir activity;GO:0046872//metal ion binding	-
miR163-z	AT5G56780.1		102	122	-20.2	0.6293	AAUUUCGCCUGAACCAGAAAA	||o|||x||||||||xx||||	UUGAAGAGGACUUGGAAUUUU	ET2	ET2 [Source:UniProtKB/TrEMBL;Acc:A0A178URY3]	-	-	-	-	GO:0005634//nucleus;GO:0005737//cytoplasm	GO:0003677//DNA binding;GO:0097100//supercoiled DNA binding	GO:0006306//DNA methylation;GO:0006355//regulation of transcription, DNA-templated;GO:0010089//xylem development;GO:0045892//negative regulation of transcription, DNA-templated;GO:2000033//regulation of seed dormancy process
miR165-x	AT1G10910.1		251	271	-28.9	0.7565	CCUUACCGCAAACCUUGCUCC	||||||xo|||||||x|||||	GGAAUGUUGUUUGGAUCGAGG	-	Pentatricopeptide repeat-containing protein At1g10910, chloroplastic [Source:UniProtKB/Swiss-Prot;Acc:Q0WVV0]	-	-	-	-	GO:0009507//chloroplast;GO:0009536//plastid	GO:0005515//protein binding	GO:0009658//chloroplast organization;GO:1900865//chloroplast RNA modification
miR165-x	AT1G10910.2		251	271	-28.9	0.7565	CCUUACCGCAAACCUUGCUCC	||||||xo|||||||x|||||	GGAAUGUUGUUUGGAUCGAGG	-	Pentatricopeptide repeat-containing protein At1g10910, chloroplastic [Source:UniProtKB/Swiss-Prot;Acc:Q0WVV0]	-	-	-	-	-	GO:0005515//protein binding	-
miR165-x	AT2G29820.1		39	59	-25.1	0.664	CCUAAUAACAAACCUAGCAGC	|||x|o||||||||||||xx|	GGAAUGUUGUUUGGAUCGAGG	-	Putative F-box/kelch-repeat protein At2g29820 [Source:UniProtKB/Swiss-Prot;Acc:O82374]	-	-	-	-	-	GO:0005515//protein binding	-
miR165-x	AT3G11650.1		578	598	-29.9	0.7995	UCCAACAACAAACCUAGCUUC	o|xx|||||||||||||||o|	GGAAUGUUGUUUGGAUCGAGG	NHL2	NDR1/HIN1-like protein 2 [Source:UniProtKB/Swiss-Prot;Acc:Q9SRN1]	-	-	-	-	GO:0005886//plasma membrane;GO:0009506//plasmodesma;GO:0009507//chloroplast;GO:0016020//membrane;GO:0016021//integral component of membrane;GO:0046658//anchored component of plasma membrane	-	GO:0006952//defense response;GO:0051607//defense response to virus
miR165-x	AT3G28580.1		285	305	-26.9	0.7005	CCUUACAAUAAACCUACAUUC	||||||||o|||||||xx|o|	GGAAUGUUGUUUGGAUCGAGG	-	AAA-ATPase At3g28580 [Source:UniProtKB/Swiss-Prot;Acc:Q9LJJ7]	-	-	-	-	GO:0005783//endoplasmic reticulum;GO:0016020//membrane;GO:0016021//integral component of membrane	GO:0000166//nucleotide binding;GO:0005524//ATP binding;GO:0016787//hydrolase activity;GO:0016887//ATPase activity	GO:0000304//response to singlet oxygen;GO:0009737//response to abscisic acid
miR165-x	AT3G28580.2		259	279	-26.9	0.7005	CCUUACAAUAAACCUACAUUC	||||||||o|||||||xx|o|	GGAAUGUUGUUUGGAUCGAGG	-	AAA-ATPase At3g28580 [Source:UniProtKB/Swiss-Prot;Acc:Q9LJJ7]	-	-	-	-	GO:0016020//membrane;GO:0016021//integral component of membrane	GO:0000166//nucleotide binding;GO:0005524//ATP binding;GO:0016787//hydrolase activity	-
miR170-x	AT1G07893.1		588	608	-25.9	0.6348	GUUACCUGACCAUGUGAGUCU	||x|||x|||||x||||||||	CAUUGGCCUGGUUCACUCAGA	-	-	-	-	-	-	-	-	-
miR170-x	AT3G63140.1		594	614	-26.6	0.652	GUAACCGGCCCAAGGGGGUGU	||||||||x|||||x|o||x|	CAUUGGCCUGGUUCACUCAGA	CSP41A	Chloroplast stem-loop binding protein of 41 kDa a, chloroplastic [Source:UniProtKB/Swiss-Prot;Acc:Q9LYA9]	-	-	-	-	GO:0005829//cytosol;GO:0005840//ribosome;GO:0009507//chloroplast;GO:0009534//chloroplast thylakoid;GO:0009536//plastid;GO:0009570//chloroplast stroma;GO:0009579//thylakoid;GO:0009941//chloroplast envelope;GO:0010287//plastoglobule;GO:0010319//stromule;GO:0048046//apoplast	GO:0003723//RNA binding;GO:0003824//catalytic activity;GO:0003978//UDP-glucose 4-epimerase activity;GO:0005515//protein binding;GO:0008266//poly(U) RNA binding;GO:0019843//rRNA binding;GO:0050662//coenzyme binding	GO:0006364//rRNA processing;GO:0007623//circadian rhythm;GO:0009658//chloroplast organization;GO:0009735//response to cytokinin;GO:0019388//galactose catabolic process;GO:0032544//plastid translation;GO:0033499//galactose catabolic process via UDP-galactose;GO:0045727//positive regulation of translation;GO:0045893//positive regulation of transcription, DNA-templated
miR171-x	AT1G07893.1		588	608	-25.9	0.6348	GUUACCUGACCAUGUGAGUCU	||x|||x|||||x||||||||	CAUUGGCCUGGUUCACUCAGA	-	-	-	-	-	-	-	-	-
miR171-x	AT3G63140.1		594	614	-26.6	0.652	GUAACCGGCCCAAGGGGGUGU	||||||||x|||||x|o||x|	CAUUGGCCUGGUUCACUCAGA	CSP41A	Chloroplast stem-loop binding protein of 41 kDa a, chloroplastic [Source:UniProtKB/Swiss-Prot;Acc:Q9LYA9]	-	-	-	-	GO:0005829//cytosol;GO:0005840//ribosome;GO:0009507//chloroplast;GO:0009534//chloroplast thylakoid;GO:0009536//plastid;GO:0009570//chloroplast stroma;GO:0009579//thylakoid;GO:0009941//chloroplast envelope;GO:0010287//plastoglobule;GO:0010319//stromule;GO:0048046//apoplast	GO:0003723//RNA binding;GO:0003824//catalytic activity;GO:0003978//UDP-glucose 4-epimerase activity;GO:0005515//protein binding;GO:0008266//poly(U) RNA binding;GO:0019843//rRNA binding;GO:0050662//coenzyme binding	GO:0006364//rRNA processing;GO:0007623//circadian rhythm;GO:0009658//chloroplast organization;GO:0009735//response to cytokinin;GO:0019388//galactose catabolic process;GO:0032544//plastid translation;GO:0033499//galactose catabolic process via UDP-galactose;GO:0045727//positive regulation of translation;GO:0045893//positive regulation of transcription, DNA-templated
miR2916-z	AT1G04200.1		2462	2480	-23.2	0.6154	AAUACCCAGCUUCUGCUAA	||ox||x|||||||||||x	UUGGGGCUCGAAGACGAUC	-	Dyggve-melchior-clausen syndrome protein [Source:UniProtKB/TrEMBL;Acc:Q8RWV1]	-	-	-	-	GO:0005794//Golgi apparatus;GO:0016020//membrane;GO:0016021//integral component of membrane	-	GO:0007030//Golgi organization
miR2916-z	AT1G04200.2		2804	2822	-23.2	0.6154	AAUACCCAGCUUCUGCUAA	||ox||x|||||||||||x	UUGGGGCUCGAAGACGAUC	-	Dyggve-melchior-clausen syndrome protein [Source:UniProtKB/TrEMBL;Acc:Q8RWV1]	-	-	-	-	-	-	-
miR2916-z	AT1G05960.1		3171	3189	-26.1	0.6979	AUCCCCGAGCUUCCGCCAU	|x|||||||||||x||x|x	UUGGGGCUCGAAGACGAUC	-	ARM repeat superfamily protein [Source:UniProtKB/TrEMBL;Acc:F4IAF6]	-	-	-	-	-	-	-
miR2916-z	AT1G05960.3		3103	3121	-26.1	0.6979	AUCCCCGAGCUUCCGCCAU	|x|||||||||||x||x|x	UUGGGGCUCGAAGACGAUC	-	ARM repeat superfamily protein [Source:UniProtKB/TrEMBL;Acc:F4IAF6]	-	-	-	-	-	-	-
miR2916-z	AT1G05960.4		3020	3038	-26.1	0.6979	AUCCCCGAGCUUCCGCCAU	|x|||||||||||x||x|x	UUGGGGCUCGAAGACGAUC	-	ARM repeat superfamily protein [Source:UniProtKB/TrEMBL;Acc:F4IAF6]	-	-	-	-	-	-	-
miR2916-z	AT1G05960.2		3131	3149	-26.1	0.6979	AUCCCCGAGCUUCCGCCAU	|x|||||||||||x||x|x	UUGGGGCUCGAAGACGAUC	-	ARM repeat superfamily protein [Source:UniProtKB/TrEMBL;Acc:F4IAF6]	-	-	-	-	GO:0005886//plasma membrane	-	GO:0008150//biological_process
miR2916-z	AT1G13130.1		849	867	-30.6	0.8117	UACCUCGAGCUUCUGCUCA	x|||o||||||||||||xx	UUGGGGCUCGAAGACGAUC	-	At1g13130 [Source:UniProtKB/TrEMBL;Acc:Q66GP7]	-	-	-	-	-	GO:0004553//hydrolase activity, hydrolyzing O-glycosyl compounds;GO:0016787//hydrolase activity;GO:0016798//hydrolase activity, acting on glycosyl bonds	GO:0005975//carbohydrate metabolic process;GO:0008152//metabolic process
miR2916-z	AT1G24851.1		983	1001	-28.4	0.7493	AACUCCGGCCUUCUGCUAG	|||o|||ox||||||||||	UUGGGGCUCGAAGACGAUC	-	F5A9.15 [Source:UniProtKB/TrEMBL;Acc:Q9FXK2]	-	-	-	-	-	-	GO:0008150//biological_process;GO:0032981//mitochondrial respiratory chain complex I assembly
miR2916-z	AT1G25180.1		983	1001	-28.4	0.7493	AACUCCGGCCUUCUGCUAG	|||o|||ox||||||||||	UUGGGGCUCGAAGACGAUC	-	At1g25025 [Source:UniProtKB/TrEMBL;Acc:Q9FDZ2]	-	-	-	-	-	-	GO:0008150//biological_process
miR2916-z	AT1G30380.1		179	197	-28.3	0.7447	ACCACCGAGCUUCUGGUAA	|x|x|||||||||||x||x	UUGGGGCUCGAAGACGAUC	PSAK	Photosystem I reaction center subunit psaK, chloroplastic [Source:UniProtKB/Swiss-Prot;Acc:Q9SUI5]	Metabolism;Metabolism	Global and overview maps;Energy metabolism	ko01100//Metabolic pathways;ko00195//Photosynthesis	K02698;K02698	GO:0005634//nucleus;GO:0009507//chloroplast;GO:0009522//photosystem I;GO:0009534//chloroplast thylakoid;GO:0009535//chloroplast thylakoid membrane;GO:0009536//plastid;GO:0009579//thylakoid;GO:0016020//membrane;GO:0016021//integral component of membrane	-	GO:0015979//photosynthesis
miR2916-z	AT1G54420.1		319	337	-24.5	0.6516	CACCUCGAACUUCUGCUCG	x|||o|||x||||||||x|	UUGGGGCUCGAAGACGAUC	-	unknown protein; Ha. [Source:TAIR;Acc:AT1G54420]	-	-	-	-	-	-	GO:0008150//biological_process
miR2916-z	AT2G32730.1		1047	1065	-23	0.6069	ACCCUCGACCUUCCGCUAG	|x||o|||x||||x|||||	UUGGGGCUCGAAGACGAUC	RPN2A	26S proteasome non-ATPase regulatory subunit 1 homolog A [Source:UniProtKB/Swiss-Prot;Acc:O48844]	Genetic Information Processing	Folding, sorting and degradation	ko03050//Proteasome	K03032	GO:0000502//proteasome complex;GO:0005634//nucleus;GO:0005783//endoplasmic reticulum;GO:0005829//cytosol;GO:0008540//proteasome regulatory particle, base subcomplex;GO:0016020//membrane;GO:0016021//integral component of membrane;GO:0034515//proteasome storage granule	GO:0030234//enzyme regulator activity	GO:0042176//regulation of protein catabolic process;GO:0043161//proteasome-mediated ubiquitin-dependent protein catabolic process;GO:0050790//regulation of catalytic activity
miR2916-z	AT2G41720.2		2048	2066	-25.5	0.6764	AUCUCCGAGCUUGAGCUAG	|x|o||||||||xx|||||	UUGGGGCUCGAAGACGAUC	EMB2654	EMB2654 [Source:UniProtKB/TrEMBL;Acc:A0A178VXZ9]	-	-	-	-	-	GO:0005515//protein binding	-
miR2916-z	AT2G41720.1		2568	2586	-25.5	0.6764	AUCUCCGAGCUUGAGCUAG	|x|o||||||||xx|||||	UUGGGGCUCGAAGACGAUC	EMB2654	EMB2654 [Source:UniProtKB/TrEMBL;Acc:A0A178VXZ9]	-	-	-	-	GO:0005739//mitochondrion;GO:0009507//chloroplast	GO:0003735//structural constituent of ribosome;GO:0005515//protein binding	GO:0008380//RNA splicing;GO:0009793//embryo development ending in seed dormancy;GO:0010239//chloroplast mRNA processing
miR2916-z	AT2G41720.3		2568	2586	-25.5	0.6764	AUCUCCGAGCUUGAGCUAG	|x|o||||||||xx|||||	UUGGGGCUCGAAGACGAUC	EMB2654	EMB2654 [Source:UniProtKB/TrEMBL;Acc:A0A178VXZ9]	-	-	-	-	-	GO:0005515//protein binding	-
miR2916-z	AT3G18520.1		714	732	-27.2	0.7273	GAUAUCGAGCUUCUGCUAG	o|oxo||||||||||||||	UUGGGGCUCGAAGACGAUC	HDA15	Histone deacetylase [Source:UniProtKB/TrEMBL;Acc:F4J8S1]	-	-	-	-	GO:0005634//nucleus	GO:0004407//histone deacetylase activity;GO:0016787//hydrolase activity;GO:0032041//NAD-dependent histone deacetylase activity (H3-K14 specific);GO:0046872//metal ion binding	GO:0006325//chromatin organization;GO:0016575//histone deacetylation;GO:0070932//histone H3 deacetylation
miR2916-z	AT3G18520.2		697	715	-27.2	0.7273	GAUAUCGAGCUUCUGCUAG	o|oxo||||||||||||||	UUGGGGCUCGAAGACGAUC	HDA15	Histone deacetylase [Source:UniProtKB/TrEMBL;Acc:F4J8S1]	-	-	-	-	GO:0005634//nucleus	GO:0016787//hydrolase activity;GO:0032041//NAD-dependent histone deacetylase activity (H3-K14 specific)	GO:0009294//DNA mediated transformation
miR2916-z	AT3G18520.3		697	715	-27.2	0.7273	GAUAUCGAGCUUCUGCUAG	o|oxo||||||||||||||	UUGGGGCUCGAAGACGAUC	HDA15	Histone deacetylase [Source:UniProtKB/TrEMBL;Acc:F4J8S1]	-	-	-	-	GO:0005634//nucleus	GO:0016787//hydrolase activity;GO:0032041//NAD-dependent histone deacetylase activity (H3-K14 specific)	-
miR2916-z	AT3G18520.4		697	715	-27.2	0.7273	GAUAUCGAGCUUCUGCUAG	o|oxo||||||||||||||	UUGGGGCUCGAAGACGAUC	HDA15	Histone deacetylase [Source:UniProtKB/TrEMBL;Acc:F4J8S1]	-	-	-	-	GO:0005634//nucleus	GO:0016787//hydrolase activity;GO:0032041//NAD-dependent histone deacetylase activity (H3-K14 specific)	-
miR2916-z	AT3G51540.1		544	562	-24.5	0.6464	AACCCCUGGCUUCUCCUAG	||||||xo||||||x||||	UUGGGGCUCGAAGACGAUC	-	Mucin-5AC-like protein [Source:UniProtKB/TrEMBL;Acc:Q9SCZ5]	-	-	-	-	-	-	GO:0008150//biological_process
miR2916-z	AT3G51540.2		527	545	-24.5	0.6464	AACCCCUGGCUUCUCCUAG	||||||xo||||||x||||	UUGGGGCUCGAAGACGAUC	-	Mucin-5AC-like protein [Source:UniProtKB/TrEMBL;Acc:Q9SCZ5]	-	-	-	-	-	-	-
miR2916-z	AT3G51540.3		489	507	-24.5	0.6464	AACCCCUGGCUUCUCCUAG	||||||xo||||||x||||	UUGGGGCUCGAAGACGAUC	-	Mucin-5AC-like protein [Source:UniProtKB/TrEMBL;Acc:Q9SCZ5]	-	-	-	-	-	-	-
miR2916-z	AT3G51540.4		503	521	-24.5	0.6464	AACCCCUGGCUUCUCCUAG	||||||xo||||||x||||	UUGGGGCUCGAAGACGAUC	-	Mucin-5AC-like protein [Source:UniProtKB/TrEMBL;Acc:Q9SCZ5]	-	-	-	-	-	-	-
miR2916-z	AT3G57550.1		1240	1258	-24.1	0.6359	GAGCCCGUGCUUCGGCUAG	o|x||||x|||||x|||||	UUGGGGCUCGAAGACGAUC	AGK2	Guanylate kinase [Source:UniProtKB/TrEMBL;Acc:F4J3E9]	Metabolism;Metabolism	Global and overview maps;Nucleotide metabolism	ko01100//Metabolic pathways;ko00230//Purine metabolism	K00942;K00942	GO:0005829//cytosol	GO:0000166//nucleotide binding;GO:0004385//guanylate kinase activity;GO:0005524//ATP binding;GO:0016301//kinase activity;GO:0016740//transferase activity	GO:0006163//purine nucleotide metabolic process;GO:0016310//phosphorylation;GO:0046037//GMP metabolic process;GO:0046710//GDP metabolic process;GO:0048229//gametophyte development;GO:0048638//regulation of developmental growth
miR2916-z	AT3G57550.2		1126	1144	-24.1	0.6359	GAGCCCGUGCUUCGGCUAG	o|x||||x|||||x|||||	UUGGGGCUCGAAGACGAUC	AGK2	Guanylate kinase [Source:UniProtKB/TrEMBL;Acc:F4J3E9]	Metabolism;Metabolism	Global and overview maps;Nucleotide metabolism	ko01100//Metabolic pathways;ko00230//Purine metabolism	K00942;K00942	-	GO:0004385//guanylate kinase activity;GO:0016301//kinase activity	GO:0006163//purine nucleotide metabolic process;GO:0009117//nucleotide metabolic process;GO:0016310//phosphorylation;GO:0046037//GMP metabolic process;GO:0046710//GDP metabolic process
miR2916-z	AT3G57550.3		943	961	-24.1	0.6359	GAGCCCGUGCUUCGGCUAG	o|x||||x|||||x|||||	UUGGGGCUCGAAGACGAUC	AGK2	Guanylate kinase [Source:UniProtKB/TrEMBL;Acc:F4J3E9]	Metabolism;Metabolism	Global and overview maps;Nucleotide metabolism	ko01100//Metabolic pathways;ko00230//Purine metabolism	K00942;K00942	GO:0005829//cytosol	GO:0000166//nucleotide binding;GO:0004385//guanylate kinase activity;GO:0005524//ATP binding;GO:0016301//kinase activity;GO:0016740//transferase activity	GO:0006163//purine nucleotide metabolic process;GO:0016310//phosphorylation;GO:0046037//GMP metabolic process;GO:0046710//GDP metabolic process;GO:0048229//gametophyte development;GO:0048638//regulation of developmental growth
miR2916-z	AT4G00910.1		469	487	-29.2	0.7745	UAACCUGAGCUUCUGCUGG	x|x||o|||||||||||o|	UUGGGGCUCGAAGACGAUC	-	Aluminium activated malate transporter family protein [Source:TAIR;Acc:AT4G00910]	-	-	-	-	GO:0009705//plant-type vacuole membrane;GO:0016020//membrane;GO:0016021//integral component of membrane	-	GO:0006811//ion transport;GO:0015743//malate transport
miR2916-z	AT4G09784.1		49	67	-27.2	0.7273	GAUAUCGAGCUUCUGCUAG	o|oxo||||||||||||||	UUGGGGCUCGAAGACGAUC	-	FUNCTIONS IN: molecular_function unknown; INVOLVED IN: biological_process unknown; LOCATED IN: cellular_component unknown; BEST Arabidopsis thaliana protein match is: histone deacetylase 15 (TAIR:AT3G18520.2); Ha. [Source:TAIR;Acc:AT4G09784]	-	-	-	-	-	-	GO:0008150//biological_process
miR2916-z	AT4G20690.1		198	216	-25.9	0.6816	AACUCCGGCCUUCUGCUAC	|||o|||ox|||||||||x	UUGGGGCUCGAAGACGAUC	-	Uncharacterized protein AT4g20690 [Source:UniProtKB/TrEMBL;Acc:Q9SVH8]	-	-	-	-	-	-	GO:0008150//biological_process
miR2916-z	AT4G36760.1		1325	1343	-25	0.6631	AACUUCGAGCUUCUGAAAG	|||oo||||||||||xx||	UUGGGGCUCGAAGACGAUC	ATAPP1	aminopeptidase P1 [Source:TAIR;Acc:AT4G36760]	-	-	-	-	GO:0005737//cytoplasm;GO:0005783//endoplasmic reticulum;GO:0005829//cytosol;GO:0005886//plasma membrane;GO:0016020//membrane;GO:0031090//organelle membrane;GO:0043231//intracellular membrane-bounded organelle	GO:0004177//aminopeptidase activity;GO:0008233//peptidase activity;GO:0008237//metallopeptidase activity;GO:0008270//zinc ion binding;GO:0010013//N-1-naphthylphthalamic acid binding;GO:0016787//hydrolase activity;GO:0030145//manganese ion binding;GO:0046872//metal ion binding;GO:0070006//metalloaminopeptidase activity	GO:0006508//proteolysis;GO:0009926//auxin polar transport
miR2916-z	AT4G36760.3		1245	1263	-25	0.6631	AACUUCGAGCUUCUGAAAG	|||oo||||||||||xx||	UUGGGGCUCGAAGACGAUC	ATAPP1	aminopeptidase P1 [Source:TAIR;Acc:AT4G36760]	-	-	-	-	-	GO:0004177//aminopeptidase activity;GO:0016787//hydrolase activity;GO:0046872//metal ion binding;GO:0070006//metalloaminopeptidase activity	GO:0006508//proteolysis
miR2916-z	AT4G36760.2		1245	1263	-25	0.6631	AACUUCGAGCUUCUGAAAG	|||oo||||||||||xx||	UUGGGGCUCGAAGACGAUC	ATAPP1	aminopeptidase P1 [Source:TAIR;Acc:AT4G36760]	-	-	-	-	GO:0005737//cytoplasm	GO:0004177//aminopeptidase activity;GO:0016787//hydrolase activity;GO:0046872//metal ion binding;GO:0070006//metalloaminopeptidase activity	GO:0006508//proteolysis
miR2916-z	AT5G13840.1		443	461	-24.3	0.6463	ACCUCAGAGCUUCUUCUAG	|x|o|x||||||||x||||	UUGGGGCUCGAAGACGAUC	FZR3	Protein FIZZY-RELATED 3 [Source:UniProtKB/Swiss-Prot;Acc:Q8LPL5]	Genetic Information Processing	Folding, sorting and degradation	ko04120//Ubiquitin mediated proteolysis	K03364	-	GO:0005515//protein binding;GO:0010997//anaphase-promoting complex binding;GO:0097027//ubiquitin-protein transferase activator activity	GO:0007049//cell cycle;GO:0016567//protein ubiquitination;GO:0051301//cell division;GO:1904668//positive regulation of ubiquitin protein ligase activity
miR2916-z	AT5G13840.2		291	309	-24.3	0.6463	ACCUCAGAGCUUCUUCUAG	|x|o|x||||||||x||||	UUGGGGCUCGAAGACGAUC	FZR3	Protein FIZZY-RELATED 3 [Source:UniProtKB/Swiss-Prot;Acc:Q8LPL5]	Genetic Information Processing	Folding, sorting and degradation	ko04120//Ubiquitin mediated proteolysis	K03364	-	GO:0005515//protein binding;GO:0010997//anaphase-promoting complex binding;GO:0097027//ubiquitin-protein transferase activator activity	GO:0007049//cell cycle;GO:0016567//protein ubiquitination;GO:0051301//cell division;GO:1904668//positive regulation of ubiquitin protein ligase activity
miR2916-z	AT5G41820.2		332	350	-26.1	0.6941	AGCCCUGAGCUUCCGCUCG	|o|||o|||||||x|||x|	UUGGGGCUCGAAGACGAUC	RGTA2	Geranylgeranyl transferase type-2 subunit alpha 2 [Source:UniProtKB/Swiss-Prot;Acc:Q9FJ32]	-	-	-	-	GO:0005737//cytoplasm;GO:0005968//Rab-protein geranylgeranyltransferase complex	GO:0004659//prenyltransferase activity;GO:0004663//Rab geranylgeranyltransferase activity;GO:0005515//protein binding;GO:0008318//protein prenyltransferase activity;GO:0016740//transferase activity	GO:0018342//protein prenylation;GO:0018344//protein geranylgeranylation
miR2916-z	AT5G41820.1		227	245	-26.1	0.6941	AGCCCUGAGCUUCCGCUCG	|o|||o|||||||x|||x|	UUGGGGCUCGAAGACGAUC	RGTA2	Geranylgeranyl transferase type-2 subunit alpha 2 [Source:UniProtKB/Swiss-Prot;Acc:Q9FJ32]	-	-	-	-	GO:0005737//cytoplasm;GO:0005968//Rab-protein geranylgeranyltransferase complex	GO:0004659//prenyltransferase activity;GO:0004663//Rab geranylgeranyltransferase activity;GO:0005515//protein binding;GO:0008318//protein prenyltransferase activity;GO:0016740//transferase activity	GO:0018342//protein prenylation;GO:0018344//protein geranylgeranylation
miR2916-z	AT5G49570.1		1204	1222	-24.3	0.6463	AGUCCCAAGCUUCUGGUAG	|oo|||x||||||||x|||	UUGGGGCUCGAAGACGAUC	PNG1	Transglutaminase [Source:UniProtKB/TrEMBL;Acc:A5PHD1]	Genetic Information Processing	Folding, sorting and degradation	ko04141//Protein processing in endoplasmic reticulum	K01456	GO:0005634//nucleus;GO:0005737//cytoplasm;GO:0005829//cytosol	GO:0000224//peptide-N4-(N-acetyl-beta-glucosaminyl)asparagine amidase activity;GO:0003810//protein-glutamine gamma-glutamyltransferase activity;GO:0016740//transferase activity;GO:0016746//transferase activity, transferring acyl groups;GO:0016787//hydrolase activity;GO:0046872//metal ion binding	GO:0006515//protein quality control for misfolded or incompletely synthesized proteins;GO:0006516//glycoprotein catabolic process;GO:0006517//protein deglycosylation;GO:0009751//response to salicylic acid;GO:0010188//response to microbial phytotoxin;GO:0010193//response to ozone
miR399-y	AT2G33770.1		680	700	-30.4	0.6862	ACGGUUUCUUCUAAACGGGAU	||||||||o|||x||||||xo	UGCCAAAGGAGAGUUGCCCCG	UBC24	Probable ubiquitin-conjugating enzyme E2 24 [Source:UniProtKB/Swiss-Prot;Acc:Q8VY10]	Genetic Information Processing	Folding, sorting and degradation	ko04120//Ubiquitin mediated proteolysis	K10581	GO:0000139//Golgi membrane;GO:0005783//endoplasmic reticulum;GO:0005789//endoplasmic reticulum membrane;GO:0005794//Golgi apparatus;GO:0016020//membrane	GO:0000166//nucleotide binding;GO:0005515//protein binding;GO:0005524//ATP binding;GO:0016740//transferase activity;GO:0016874//ligase activity;GO:0061631//ubiquitin conjugating enzyme activity	GO:0006817//phosphate ion transport;GO:0016036//cellular response to phosphate starvation;GO:0016567//protein ubiquitination;GO:0044257//cellular protein catabolic process;GO:0055062//phosphate ion homeostasis;GO:2000185//regulation of phosphate transmembrane transport
miR399-y	AT2G33770.1		813	833	-33.9	0.7618	ACGGUUUCCUCUAUACGGGAU	||||||||||||xx|||||xo	UGCCAAAGGAGAGUUGCCCCG	UBC24	Probable ubiquitin-conjugating enzyme E2 24 [Source:UniProtKB/Swiss-Prot;Acc:Q8VY10]	Genetic Information Processing	Folding, sorting and degradation	ko04120//Ubiquitin mediated proteolysis	K10581	GO:0000139//Golgi membrane;GO:0005783//endoplasmic reticulum;GO:0005789//endoplasmic reticulum membrane;GO:0005794//Golgi apparatus;GO:0016020//membrane	GO:0000166//nucleotide binding;GO:0005515//protein binding;GO:0005524//ATP binding;GO:0016740//transferase activity;GO:0016874//ligase activity;GO:0061631//ubiquitin conjugating enzyme activity	GO:0006817//phosphate ion transport;GO:0016036//cellular response to phosphate starvation;GO:0016567//protein ubiquitination;GO:0044257//cellular protein catabolic process;GO:0055062//phosphate ion homeostasis;GO:2000185//regulation of phosphate transmembrane transport
miR399-y	AT2G33770.1		902	922	-32.9	0.7443	ACGGUUUCCUCUAAACGGGUU	||||||||||||x||||||xo	UGCCAAAGGAGAGUUGCCCCG	UBC24	Probable ubiquitin-conjugating enzyme E2 24 [Source:UniProtKB/Swiss-Prot;Acc:Q8VY10]	Genetic Information Processing	Folding, sorting and degradation	ko04120//Ubiquitin mediated proteolysis	K10581	GO:0000139//Golgi membrane;GO:0005783//endoplasmic reticulum;GO:0005789//endoplasmic reticulum membrane;GO:0005794//Golgi apparatus;GO:0016020//membrane	GO:0000166//nucleotide binding;GO:0005515//protein binding;GO:0005524//ATP binding;GO:0016740//transferase activity;GO:0016874//ligase activity;GO:0061631//ubiquitin conjugating enzyme activity	GO:0006817//phosphate ion transport;GO:0016036//cellular response to phosphate starvation;GO:0016567//protein ubiquitination;GO:0044257//cellular protein catabolic process;GO:0055062//phosphate ion homeostasis;GO:2000185//regulation of phosphate transmembrane transport
miR399-y	AT2G33770.1		959	979	-26.5	0.6009	ACGGUUUCCUCUAAACGAGCU	||||||||||||x||||x|xo	UGCCAAAGGAGAGUUGCCCCG	UBC24	Probable ubiquitin-conjugating enzyme E2 24 [Source:UniProtKB/Swiss-Prot;Acc:Q8VY10]	Genetic Information Processing	Folding, sorting and degradation	ko04120//Ubiquitin mediated proteolysis	K10581	GO:0000139//Golgi membrane;GO:0005783//endoplasmic reticulum;GO:0005789//endoplasmic reticulum membrane;GO:0005794//Golgi apparatus;GO:0016020//membrane	GO:0000166//nucleotide binding;GO:0005515//protein binding;GO:0005524//ATP binding;GO:0016740//transferase activity;GO:0016874//ligase activity;GO:0061631//ubiquitin conjugating enzyme activity	GO:0006817//phosphate ion transport;GO:0016036//cellular response to phosphate starvation;GO:0016567//protein ubiquitination;GO:0044257//cellular protein catabolic process;GO:0055062//phosphate ion homeostasis;GO:2000185//regulation of phosphate transmembrane transport
miR399-y	AT3G06500.1	INVC	1966	1986	-29.6	0.6652	ACGGUCUCCUCUCAACCGGUC	|||||x||||||||||x||x|	UGCCAAAGGAGAGUUGCCCCG	INVC	Alkaline/neutral invertase C, mitochondrial [Source:UniProtKB/Swiss-Prot;Acc:B9DFA8]	-	-	-	-	GO:0005739//mitochondrion	GO:0003824//catalytic activity;GO:0004564//beta-fructofuranosidase activity;GO:0004575//sucrose alpha-glucosidase activity;GO:0016787//hydrolase activity;GO:0016798//hydrolase activity, acting on glycosyl bonds;GO:0033926//glycopeptide alpha-N-acetylgalactosaminidase activity	GO:0005975//carbohydrate metabolic process;GO:0005987//sucrose catabolic process;GO:0007623//circadian rhythm;GO:0008152//metabolic process;GO:0010029//regulation of seed germination;GO:0048510//regulation of timing of transition from vegetative to reproductive phase
miR399-y	AT3G06500.2		2012	2032	-29.6	0.6652	ACGGUCUCCUCUCAACCGGUC	|||||x||||||||||x||x|	UGCCAAAGGAGAGUUGCCCCG	INVC	Alkaline/neutral invertase C, mitochondrial [Source:UniProtKB/Swiss-Prot;Acc:B9DFA8]	-	-	-	-	-	GO:0003824//catalytic activity;GO:0033926//glycopeptide alpha-N-acetylgalactosaminidase activity	-
miR399-y	AT4G09730.1		1923	1943	-33.8	0.7596	ACGGCUUCUUCUGAACGGGGC	||||x|||o|||x||||||||	UGCCAAAGGAGAGUUGCCCCG	RH39	RH39 [Source:UniProtKB/TrEMBL;Acc:A0A178V449]	-	-	-	-	GO:0005739//mitochondrion;GO:0009507//chloroplast	GO:0000166//nucleotide binding;GO:0003676//nucleic acid binding;GO:0003723//RNA binding;GO:0003724//RNA helicase activity;GO:0004386//helicase activity;GO:0005524//ATP binding;GO:0016787//hydrolase activity;GO:0016887//ATPase activity;GO:0070180//large ribosomal subunit rRNA binding	GO:0110102//chloroplast ribulose bisphosphate carboxylase complex assembly;GO:1901259//chloroplast rRNA processing;GO:1902775//mitochondrial large ribosomal subunit assembly
miR408-y	AT1G03365.1		1843	1864	-28.9	0.6136	ACAAGACGGAGAAGGGAGAGAA	||xx|||||||||||||xx|||	UGCACUGCCUCUUCCCUGGCUU	RF4	Putative E3 ubiquitin-protein ligase RF4 [Source:UniProtKB/Swiss-Prot;Acc:Q9ZVT8]	-	-	-	-	-	GO:0016740//transferase activity;GO:0046872//metal ion binding	GO:0016567//protein ubiquitination
miR408-y	AT1G03365.2		2238	2259	-28.9	0.6136	ACAAGACGGAGAAGGGAGAGAA	||xx|||||||||||||xx|||	UGCACUGCCUCUUCCCUGGCUU	RF4	Putative E3 ubiquitin-protein ligase RF4 [Source:UniProtKB/Swiss-Prot;Acc:Q9ZVT8]	-	-	-	-	-	GO:0016740//transferase activity;GO:0046872//metal ion binding	GO:0016567//protein ubiquitination
miR408-y	AT2G02850.1		277	298	-42.4	0.906	ACGUGACGGAGAAGGGAACCGG	|||||||||||||||||x|xoo	UGCACUGCCUCUUCCCUGGCUU	ARPN	Basic blue protein [Source:UniProtKB/Swiss-Prot;Acc:Q8LG89]	-	-	-	-	GO:0005576//extracellular region;GO:0031012//extracellular matrix;GO:0046658//anchored component of plasma membrane;GO:0048046//apoplast;GO:0099503//secretory vesicle	GO:0009055//electron transfer activity;GO:0046872//metal ion binding	GO:0009856//pollination;GO:0022900//electron transport chain;GO:0048653//anther development;GO:0055114//oxidation-reduction process
miR408-y	AT2G30210.1		213	234	-30.2	0.6398	ACGUGUCGGAGAAGUGACCACA	|||||x||||||||x||||xx|	UGCACUGCCUCUUCCCUGGCUU	LAC3	Laccase-3 [Source:UniProtKB/Swiss-Prot;Acc:Q56YT0]	-	-	-	-	GO:0005576//extracellular region;GO:0005886//plasma membrane;GO:0048046//apoplast	GO:0004322//ferroxidase activity;GO:0005507//copper ion binding;GO:0016491//oxidoreductase activity;GO:0016722//oxidoreductase activity, oxidizing metal ions;GO:0046872//metal ion binding;GO:0052716//hydroquinone:oxygen oxidoreductase activity	GO:0006826//iron ion transport;GO:0046274//lignin catabolic process;GO:0055072//iron ion homeostasis;GO:0055114//oxidation-reduction process
miR408-y	AT2G47020.1		1544	1565	-47.4	1	ACGUGACGGAGAAGGGACCGAG	|||||||||||||||||||||o	UGCACUGCCUCUUCCCUGGCUU	-	Peptide chain release factor 1 [Source:TAIR;Acc:AT2G47020]	-	-	-	-	GO:0005737//cytoplasm	GO:0003747//translation release factor activity;GO:0016149//translation release factor activity, codon specific	GO:0006415//translational termination
miR408-y	AT3G01390.3		648	669	-29.2	0.62	AAGAGACGGAGAAGGAAUCGAA	|x|x|||||||||||x|o||||	UGCACUGCCUCUUCCCUGGCUU	VHA-G1	V-type proton ATPase subunit G [Source:UniProtKB/TrEMBL;Acc:A0A178VL96]	Metabolism;Metabolism;Cellular Processes	Global and overview maps;Energy metabolism;Transport and catabolism	ko01100//Metabolic pathways;ko00190//Oxidative phosphorylation;ko04145//Phagosome	K02152;K02152;K02152	GO:0000325//plant-type vacuole;GO:0005773//vacuole;GO:0005774//vacuolar membrane;GO:0005794//Golgi apparatus;GO:0005829//cytosol;GO:0005886//plasma membrane;GO:0016020//membrane;GO:0016469//proton-transporting two-sector ATPase complex;GO:0016471//vacuolar proton-transporting V-type ATPase complex	GO:0008553//proton-exporting ATPase activity, phosphorylative mechanism;GO:0042626//ATPase activity, coupled to transmembrane movement of substances;GO:0046933//proton-transporting ATP synthase activity, rotational mechanism	GO:0006811//ion transport;GO:0015991//ATP hydrolysis coupled proton transport;GO:1902600//proton transmembrane transport
miR408-y	AT3G01390.4		518	539	-29.2	0.62	AAGAGACGGAGAAGGAAUCGAA	|x|x|||||||||||x|o||||	UGCACUGCCUCUUCCCUGGCUU	VHA-G1	V-type proton ATPase subunit G [Source:UniProtKB/TrEMBL;Acc:A0A178VL96]	Metabolism;Metabolism;Cellular Processes	Global and overview maps;Energy metabolism;Transport and catabolism	ko01100//Metabolic pathways;ko00190//Oxidative phosphorylation;ko04145//Phagosome	K02152;K02152;K02152	GO:0000325//plant-type vacuole;GO:0005773//vacuole;GO:0005774//vacuolar membrane;GO:0005794//Golgi apparatus;GO:0005829//cytosol;GO:0005886//plasma membrane;GO:0016020//membrane;GO:0016469//proton-transporting two-sector ATPase complex;GO:0016471//vacuolar proton-transporting V-type ATPase complex	GO:0008553//proton-exporting ATPase activity, phosphorylative mechanism;GO:0042626//ATPase activity, coupled to transmembrane movement of substances;GO:0046933//proton-transporting ATP synthase activity, rotational mechanism	GO:0006811//ion transport;GO:0015991//ATP hydrolysis coupled proton transport;GO:1902600//proton transmembrane transport
miR408-y	AT3G01390.1		224	245	-29.2	0.62	AAGAGACGGAGAAGGAAUCGAA	|x|x|||||||||||x|o||||	UGCACUGCCUCUUCCCUGGCUU	VHA-G1	V-type proton ATPase subunit G [Source:UniProtKB/TrEMBL;Acc:A0A178VL96]	Metabolism;Metabolism;Cellular Processes	Global and overview maps;Energy metabolism;Transport and catabolism	ko01100//Metabolic pathways;ko00190//Oxidative phosphorylation;ko04145//Phagosome	K02152;K02152;K02152	GO:0000325//plant-type vacuole;GO:0005773//vacuole;GO:0005774//vacuolar membrane;GO:0005794//Golgi apparatus;GO:0005829//cytosol;GO:0005886//plasma membrane;GO:0016020//membrane;GO:0016469//proton-transporting two-sector ATPase complex;GO:0016471//vacuolar proton-transporting V-type ATPase complex	GO:0008553//proton-exporting ATPase activity, phosphorylative mechanism;GO:0042626//ATPase activity, coupled to transmembrane movement of substances;GO:0046933//proton-transporting ATP synthase activity, rotational mechanism	GO:0006811//ion transport;GO:0015991//ATP hydrolysis coupled proton transport;GO:1902600//proton transmembrane transport
miR408-y	AT3G01390.2		688	709	-29.2	0.62	AAGAGACGGAGAAGGAAUCGAA	|x|x|||||||||||x|o||||	UGCACUGCCUCUUCCCUGGCUU	VHA-G1	V-type proton ATPase subunit G [Source:UniProtKB/TrEMBL;Acc:A0A178VL96]	Metabolism;Metabolism;Cellular Processes	Global and overview maps;Energy metabolism;Transport and catabolism	ko01100//Metabolic pathways;ko00190//Oxidative phosphorylation;ko04145//Phagosome	K02152;K02152;K02152	GO:0000325//plant-type vacuole;GO:0005773//vacuole;GO:0005774//vacuolar membrane;GO:0005794//Golgi apparatus;GO:0005829//cytosol;GO:0005886//plasma membrane;GO:0016020//membrane;GO:0016469//proton-transporting two-sector ATPase complex;GO:0016471//vacuolar proton-transporting V-type ATPase complex	GO:0008553//proton-exporting ATPase activity, phosphorylative mechanism;GO:0042626//ATPase activity, coupled to transmembrane movement of substances;GO:0046933//proton-transporting ATP synthase activity, rotational mechanism	GO:0006811//ion transport;GO:0015991//ATP hydrolysis coupled proton transport;GO:1902600//proton transmembrane transport
miR408-y	AT3G02200.1		849	870	-34.8	0.7404	GCGUGUCGGAGGAGGAACCGAA	o||||x|||||o|||x||||||	UGCACUGCCUCUUCCCUGGCUU	-	Eukaryotic translation initiation factor 3 subunit M [Source:UniProtKB/TrEMBL;Acc:Q8W4A0]	-	-	-	-	GO:0000502//proteasome complex	-	-
miR408-y	AT3G02200.2		757	778	-34.8	0.7404	GCGUGUCGGAGGAGGAACCGAA	o||||x|||||o|||x||||||	UGCACUGCCUCUUCCCUGGCUU	-	Eukaryotic translation initiation factor 3 subunit M [Source:UniProtKB/TrEMBL;Acc:Q8W4A0]	-	-	-	-	GO:0000502//proteasome complex;GO:0005737//cytoplasm;GO:0005829//cytosol;GO:0005852//eukaryotic translation initiation factor 3 complex;GO:0016282//eukaryotic 43S preinitiation complex;GO:0033290//eukaryotic 48S preinitiation complex;GO:0071541//eukaryotic translation initiation factor 3 complex, eIF3m	GO:0003743//translation initiation factor activity	GO:0001732//formation of cytoplasmic translation initiation complex;GO:0002183//cytoplasmic translational initiation;GO:0006412//translation;GO:0006413//translational initiation
miR408-y	AT4G12020.4		4825	4846	-36.4	0.7712	AGGUGAAGGAGAAGGGACCGAA	|x||||x|||||||||||||||	UGCACUGCCUCUUCCCUGGCUU	WRKY19	Probable WRKY transcription factor 19 [Source:UniProtKB/Swiss-Prot;Acc:Q9SZ67]	-	-	-	-	GO:0005634//nucleus	GO:0003677//DNA binding;GO:0003700//DNA-binding transcription factor activity;GO:0004672//protein kinase activity;GO:0005524//ATP binding;GO:0016301//kinase activity;GO:0043531//ADP binding;GO:0043565//sequence-specific DNA binding	GO:0006351//transcription, DNA-templated;GO:0006355//regulation of transcription, DNA-templated;GO:0006468//protein phosphorylation;GO:0016310//phosphorylation
miR408-y	AT4G12020.5		4944	4965	-36.4	0.7712	AGGUGAAGGAGAAGGGACCGAA	|x||||x|||||||||||||||	UGCACUGCCUCUUCCCUGGCUU	WRKY19	Probable WRKY transcription factor 19 [Source:UniProtKB/Swiss-Prot;Acc:Q9SZ67]	-	-	-	-	GO:0005634//nucleus	GO:0003677//DNA binding;GO:0003700//DNA-binding transcription factor activity;GO:0004672//protein kinase activity;GO:0005524//ATP binding;GO:0016301//kinase activity;GO:0043531//ADP binding;GO:0043565//sequence-specific DNA binding	GO:0006351//transcription, DNA-templated;GO:0006355//regulation of transcription, DNA-templated;GO:0006468//protein phosphorylation;GO:0016310//phosphorylation
miR408-y	AT4G12020.6		4777	4798	-36.4	0.7712	AGGUGAAGGAGAAGGGACCGAA	|x||||x|||||||||||||||	UGCACUGCCUCUUCCCUGGCUU	WRKY19	Probable WRKY transcription factor 19 [Source:UniProtKB/Swiss-Prot;Acc:Q9SZ67]	-	-	-	-	GO:0005634//nucleus	GO:0003677//DNA binding;GO:0003700//DNA-binding transcription factor activity;GO:0004672//protein kinase activity;GO:0005524//ATP binding;GO:0016301//kinase activity;GO:0043531//ADP binding;GO:0043565//sequence-specific DNA binding	GO:0006351//transcription, DNA-templated;GO:0006355//regulation of transcription, DNA-templated;GO:0006468//protein phosphorylation;GO:0016310//phosphorylation
miR408-y	AT4G12020.7		4777	4798	-36.4	0.7712	AGGUGAAGGAGAAGGGACCGAA	|x||||x|||||||||||||||	UGCACUGCCUCUUCCCUGGCUU	WRKY19	Probable WRKY transcription factor 19 [Source:UniProtKB/Swiss-Prot;Acc:Q9SZ67]	-	-	-	-	GO:0005634//nucleus	GO:0003677//DNA binding;GO:0003700//DNA-binding transcription factor activity;GO:0004672//protein kinase activity;GO:0005524//ATP binding;GO:0016301//kinase activity;GO:0043531//ADP binding;GO:0043565//sequence-specific DNA binding	GO:0006351//transcription, DNA-templated;GO:0006355//regulation of transcription, DNA-templated;GO:0006468//protein phosphorylation;GO:0016310//phosphorylation
miR408-y	AT4G12020.8		4777	4798	-36.4	0.7712	AGGUGAAGGAGAAGGGACCGAA	|x||||x|||||||||||||||	UGCACUGCCUCUUCCCUGGCUU	WRKY19	Probable WRKY transcription factor 19 [Source:UniProtKB/Swiss-Prot;Acc:Q9SZ67]	-	-	-	-	GO:0005634//nucleus	GO:0003677//DNA binding;GO:0003700//DNA-binding transcription factor activity;GO:0004672//protein kinase activity;GO:0005524//ATP binding;GO:0016301//kinase activity;GO:0043531//ADP binding;GO:0043565//sequence-specific DNA binding	GO:0006351//transcription, DNA-templated;GO:0006355//regulation of transcription, DNA-templated;GO:0006468//protein phosphorylation;GO:0016310//phosphorylation
miR408-y	AT4G12020.9		4790	4811	-36.4	0.7712	AGGUGAAGGAGAAGGGACCGAA	|x||||x|||||||||||||||	UGCACUGCCUCUUCCCUGGCUU	WRKY19	Probable WRKY transcription factor 19 [Source:UniProtKB/Swiss-Prot;Acc:Q9SZ67]	-	-	-	-	GO:0005634//nucleus	GO:0003677//DNA binding;GO:0003700//DNA-binding transcription factor activity;GO:0004672//protein kinase activity;GO:0005524//ATP binding;GO:0016301//kinase activity;GO:0043531//ADP binding;GO:0043565//sequence-specific DNA binding	GO:0006351//transcription, DNA-templated;GO:0006355//regulation of transcription, DNA-templated;GO:0006468//protein phosphorylation;GO:0016310//phosphorylation
miR408-y	AT4G12020.10		4723	4744	-36.4	0.7712	AGGUGAAGGAGAAGGGACCGAA	|x||||x|||||||||||||||	UGCACUGCCUCUUCCCUGGCUU	WRKY19	Probable WRKY transcription factor 19 [Source:UniProtKB/Swiss-Prot;Acc:Q9SZ67]	-	-	-	-	GO:0005634//nucleus	GO:0003677//DNA binding;GO:0003700//DNA-binding transcription factor activity;GO:0004672//protein kinase activity;GO:0005524//ATP binding;GO:0016301//kinase activity;GO:0043531//ADP binding;GO:0043565//sequence-specific DNA binding	GO:0006351//transcription, DNA-templated;GO:0006355//regulation of transcription, DNA-templated;GO:0006468//protein phosphorylation;GO:0016310//phosphorylation
miR408-y	AT4G12020.1		4715	4736	-36.4	0.7712	AGGUGAAGGAGAAGGGACCGAA	|x||||x|||||||||||||||	UGCACUGCCUCUUCCCUGGCUU	WRKY19	Probable WRKY transcription factor 19 [Source:UniProtKB/Swiss-Prot;Acc:Q9SZ67]	-	-	-	-	GO:0005634//nucleus	GO:0003677//DNA binding;GO:0003700//DNA-binding transcription factor activity;GO:0004672//protein kinase activity;GO:0005524//ATP binding;GO:0016301//kinase activity;GO:0043531//ADP binding;GO:0043565//sequence-specific DNA binding	GO:0006351//transcription, DNA-templated;GO:0006355//regulation of transcription, DNA-templated;GO:0006468//protein phosphorylation;GO:0016310//phosphorylation
miR408-y	AT4G12020.3		4715	4736	-36.4	0.7712	AGGUGAAGGAGAAGGGACCGAA	|x||||x|||||||||||||||	UGCACUGCCUCUUCCCUGGCUU	WRKY19	Probable WRKY transcription factor 19 [Source:UniProtKB/Swiss-Prot;Acc:Q9SZ67]	-	-	-	-	GO:0005634//nucleus	GO:0003677//DNA binding;GO:0003700//DNA-binding transcription factor activity;GO:0004672//protein kinase activity;GO:0005524//ATP binding;GO:0016301//kinase activity;GO:0043531//ADP binding;GO:0043565//sequence-specific DNA binding	GO:0006351//transcription, DNA-templated;GO:0006355//regulation of transcription, DNA-templated;GO:0006468//protein phosphorylation;GO:0016310//phosphorylation
miR408-y	AT4G12020.2		4715	4736	-36.4	0.7712	AGGUGAAGGAGAAGGGACCGAA	|x||||x|||||||||||||||	UGCACUGCCUCUUCCCUGGCUU	WRKY19	Probable WRKY transcription factor 19 [Source:UniProtKB/Swiss-Prot;Acc:Q9SZ67]	-	-	-	-	GO:0005634//nucleus;GO:0009941//chloroplast envelope	GO:0000166//nucleotide binding;GO:0003677//DNA binding;GO:0003700//DNA-binding transcription factor activity;GO:0004672//protein kinase activity;GO:0004674//protein serine/threonine kinase activity;GO:0005515//protein binding;GO:0005524//ATP binding;GO:0016301//kinase activity;GO:0016740//transferase activity;GO:0043531//ADP binding;GO:0043565//sequence-specific DNA binding;GO:0044212//transcript…	GO:0006355//regulation of transcription, DNA-templated;GO:0006468//protein phosphorylation;GO:0006952//defense response;GO:0016310//phosphorylation
miR408-y	AT5G05390.1		174	195	-33.2	0.7034	ACGUGUCGGAGAAGUGGCCGCA	|||||x||||||||x|o|||x|	UGCACUGCCUCUUCCCUGGCUU	LAC12	Laccase-12 [Source:UniProtKB/Swiss-Prot;Acc:Q9FLB5]	-	-	-	-	GO:0005576//extracellular region;GO:0005886//plasma membrane;GO:0048046//apoplast	GO:0004322//ferroxidase activity;GO:0005507//copper ion binding;GO:0016491//oxidoreductase activity;GO:0016722//oxidoreductase activity, oxidizing metal ions;GO:0046872//metal ion binding;GO:0052716//hydroquinone:oxygen oxidoreductase activity	GO:0006826//iron ion transport;GO:0046274//lignin catabolic process;GO:0055072//iron ion homeostasis;GO:0055114//oxidation-reduction process
miR408-y	AT5G07130.2		409	430	-33.2	0.7049	ACGUGUCGGAGAAGUGGCCGCA	|||||x||||||||x|o|||x|	UGCACUGCCUCUUCCCUGGCUU	LAC13	Laccase-13 [Source:UniProtKB/Swiss-Prot;Acc:Q9LYQ2]	-	-	-	-	GO:0005576//extracellular region;GO:0048046//apoplast	GO:0005507//copper ion binding;GO:0016491//oxidoreductase activity;GO:0046872//metal ion binding;GO:0052716//hydroquinone:oxygen oxidoreductase activity	GO:0046274//lignin catabolic process;GO:0055114//oxidation-reduction process
miR408-y	AT5G07130.3		193	214	-33.2	0.7049	ACGUGUCGGAGAAGUGGCCGCA	|||||x||||||||x|o|||x|	UGCACUGCCUCUUCCCUGGCUU	LAC13	Laccase-13 [Source:UniProtKB/Swiss-Prot;Acc:Q9LYQ2]	-	-	-	-	GO:0005576//extracellular region;GO:0048046//apoplast	GO:0005507//copper ion binding;GO:0016491//oxidoreductase activity;GO:0046872//metal ion binding;GO:0052716//hydroquinone:oxygen oxidoreductase activity	GO:0046274//lignin catabolic process;GO:0055114//oxidation-reduction process
miR408-y	AT5G07130.1		101	122	-33.2	0.7049	ACGUGUCGGAGAAGUGGCCGCA	|||||x||||||||x|o|||x|	UGCACUGCCUCUUCCCUGGCUU	LAC13	Laccase-13 [Source:UniProtKB/Swiss-Prot;Acc:Q9LYQ2]	-	-	-	-	GO:0005576//extracellular region;GO:0005886//plasma membrane;GO:0048046//apoplast	GO:0004322//ferroxidase activity;GO:0005507//copper ion binding;GO:0016491//oxidoreductase activity;GO:0016722//oxidoreductase activity, oxidizing metal ions;GO:0046872//metal ion binding;GO:0052716//hydroquinone:oxygen oxidoreductase activity	GO:0006826//iron ion transport;GO:0046274//lignin catabolic process;GO:0055072//iron ion homeostasis;GO:0055114//oxidation-reduction process
miR408-y	AT5G47850.1		1363	1384	-28.7	0.6132	ACGUGUCGGAGAAGAGCUCGAA	|||||x||||||||x|xo||||	UGCACUGCCUCUUCCCUGGCUU	CCR4	Serine/threonine-protein kinase-like protein CCR4 [Source:UniProtKB/Swiss-Prot;Acc:Q9FIJ6]	-	-	-	-	GO:0016020//membrane;GO:0016021//integral component of membrane	GO:0000166//nucleotide binding;GO:0004672//protein kinase activity;GO:0004674//protein serine/threonine kinase activity;GO:0005524//ATP binding;GO:0016301//kinase activity;GO:0016740//transferase activity;GO:0042803//protein homodimerization activity	GO:0006468//protein phosphorylation;GO:0016310//phosphorylation
miR408-y	AT5G49945.1		1290	1311	-28.6	0.6072	ACGUUACGGAGAACGGAGCGCA	||||x||||||||x|||x||x|	UGCACUGCCUCUUCCCUGGCUU	-	Uncharacterized protein At5g49945 [Source:UniProtKB/Swiss-Prot;Acc:Q94CC0]	-	-	-	-	GO:0005783//endoplasmic reticulum;GO:0016020//membrane;GO:0016021//integral component of membrane	GO:0005509//calcium ion binding	GO:0008150//biological_process
miR408-z	AT2G47020.1		1543	1565	-40.2	0.8993	ACGUGACGGAGAAGGGACCGAGG	||||||||||||||||||xo|o|	UGCACUGCCUCUUCCCUGUUUUC	-	Peptide chain release factor 1 [Source:TAIR;Acc:AT2G47020]	-	-	-	-	GO:0005737//cytoplasm	GO:0003747//translation release factor activity;GO:0016149//translation release factor activity, codon specific	GO:0006415//translational termination
miR408-z	AT3G04820.1		1542	1564	-27.6	0.6133	AGGUUACGGAGAAGCGACGAAAG	|x||x|||||||||x|||o||||	UGCACUGCCUCUUCCCUGUUUUC	-	Pseudouridine synthase family protein [Source:UniProtKB/TrEMBL;Acc:Q5XVC2]	-	-	-	-	GO:0005634//nucleus	GO:0003723//RNA binding;GO:0009982//pseudouridine synthase activity	GO:0001522//pseudouridine synthesis;GO:0009451//RNA modification
miR408-z	AT4G12020.4		4824	4846	-29.7	0.6585	AGGUGAAGGAGAAGGGACCGAAG	|x||||x|||||||||||xo|||	UGCACUGCCUCUUCCCUGUUUUC	WRKY19	Probable WRKY transcription factor 19 [Source:UniProtKB/Swiss-Prot;Acc:Q9SZ67]	-	-	-	-	GO:0005634//nucleus	GO:0003677//DNA binding;GO:0003700//DNA-binding transcription factor activity;GO:0004672//protein kinase activity;GO:0005524//ATP binding;GO:0016301//kinase activity;GO:0043531//ADP binding;GO:0043565//sequence-specific DNA binding	GO:0006351//transcription, DNA-templated;GO:0006355//regulation of transcription, DNA-templated;GO:0006468//protein phosphorylation;GO:0016310//phosphorylation
miR408-z	AT4G12020.5		4943	4965	-29.7	0.6585	AGGUGAAGGAGAAGGGACCGAAG	|x||||x|||||||||||xo|||	UGCACUGCCUCUUCCCUGUUUUC	WRKY19	Probable WRKY transcription factor 19 [Source:UniProtKB/Swiss-Prot;Acc:Q9SZ67]	-	-	-	-	GO:0005634//nucleus	GO:0003677//DNA binding;GO:0003700//DNA-binding transcription factor activity;GO:0004672//protein kinase activity;GO:0005524//ATP binding;GO:0016301//kinase activity;GO:0043531//ADP binding;GO:0043565//sequence-specific DNA binding	GO:0006351//transcription, DNA-templated;GO:0006355//regulation of transcription, DNA-templated;GO:0006468//protein phosphorylation;GO:0016310//phosphorylation
miR408-z	AT4G12020.6		4776	4798	-29.7	0.6585	AGGUGAAGGAGAAGGGACCGAAG	|x||||x|||||||||||xo|||	UGCACUGCCUCUUCCCUGUUUUC	WRKY19	Probable WRKY transcription factor 19 [Source:UniProtKB/Swiss-Prot;Acc:Q9SZ67]	-	-	-	-	GO:0005634//nucleus	GO:0003677//DNA binding;GO:0003700//DNA-binding transcription factor activity;GO:0004672//protein kinase activity;GO:0005524//ATP binding;GO:0016301//kinase activity;GO:0043531//ADP binding;GO:0043565//sequence-specific DNA binding	GO:0006351//transcription, DNA-templated;GO:0006355//regulation of transcription, DNA-templated;GO:0006468//protein phosphorylation;GO:0016310//phosphorylation
miR408-z	AT4G12020.7		4776	4798	-29.7	0.6585	AGGUGAAGGAGAAGGGACCGAAG	|x||||x|||||||||||xo|||	UGCACUGCCUCUUCCCUGUUUUC	WRKY19	Probable WRKY transcription factor 19 [Source:UniProtKB/Swiss-Prot;Acc:Q9SZ67]	-	-	-	-	GO:0005634//nucleus	GO:0003677//DNA binding;GO:0003700//DNA-binding transcription factor activity;GO:0004672//protein kinase activity;GO:0005524//ATP binding;GO:0016301//kinase activity;GO:0043531//ADP binding;GO:0043565//sequence-specific DNA binding	GO:0006351//transcription, DNA-templated;GO:0006355//regulation of transcription, DNA-templated;GO:0006468//protein phosphorylation;GO:0016310//phosphorylation
miR408-z	AT4G12020.8		4776	4798	-29.7	0.6585	AGGUGAAGGAGAAGGGACCGAAG	|x||||x|||||||||||xo|||	UGCACUGCCUCUUCCCUGUUUUC	WRKY19	Probable WRKY transcription factor 19 [Source:UniProtKB/Swiss-Prot;Acc:Q9SZ67]	-	-	-	-	GO:0005634//nucleus	GO:0003677//DNA binding;GO:0003700//DNA-binding transcription factor activity;GO:0004672//protein kinase activity;GO:0005524//ATP binding;GO:0016301//kinase activity;GO:0043531//ADP binding;GO:0043565//sequence-specific DNA binding	GO:0006351//transcription, DNA-templated;GO:0006355//regulation of transcription, DNA-templated;GO:0006468//protein phosphorylation;GO:0016310//phosphorylation
miR408-z	AT4G12020.9		4789	4811	-29.7	0.6585	AGGUGAAGGAGAAGGGACCGAAG	|x||||x|||||||||||xo|||	UGCACUGCCUCUUCCCUGUUUUC	WRKY19	Probable WRKY transcription factor 19 [Source:UniProtKB/Swiss-Prot;Acc:Q9SZ67]	-	-	-	-	GO:0005634//nucleus	GO:0003677//DNA binding;GO:0003700//DNA-binding transcription factor activity;GO:0004672//protein kinase activity;GO:0005524//ATP binding;GO:0016301//kinase activity;GO:0043531//ADP binding;GO:0043565//sequence-specific DNA binding	GO:0006351//transcription, DNA-templated;GO:0006355//regulation of transcription, DNA-templated;GO:0006468//protein phosphorylation;GO:0016310//phosphorylation
miR408-z	AT4G12020.10		4722	4744	-29.7	0.6585	AGGUGAAGGAGAAGGGACCGAAG	|x||||x|||||||||||xo|||	UGCACUGCCUCUUCCCUGUUUUC	WRKY19	Probable WRKY transcription factor 19 [Source:UniProtKB/Swiss-Prot;Acc:Q9SZ67]	-	-	-	-	GO:0005634//nucleus	GO:0003677//DNA binding;GO:0003700//DNA-binding transcription factor activity;GO:0004672//protein kinase activity;GO:0005524//ATP binding;GO:0016301//kinase activity;GO:0043531//ADP binding;GO:0043565//sequence-specific DNA binding	GO:0006351//transcription, DNA-templated;GO:0006355//regulation of transcription, DNA-templated;GO:0006468//protein phosphorylation;GO:0016310//phosphorylation
miR408-z	AT4G12020.1		4714	4736	-29.7	0.6585	AGGUGAAGGAGAAGGGACCGAAG	|x||||x|||||||||||xo|||	UGCACUGCCUCUUCCCUGUUUUC	WRKY19	Probable WRKY transcription factor 19 [Source:UniProtKB/Swiss-Prot;Acc:Q9SZ67]	-	-	-	-	GO:0005634//nucleus	GO:0003677//DNA binding;GO:0003700//DNA-binding transcription factor activity;GO:0004672//protein kinase activity;GO:0005524//ATP binding;GO:0016301//kinase activity;GO:0043531//ADP binding;GO:0043565//sequence-specific DNA binding	GO:0006351//transcription, DNA-templated;GO:0006355//regulation of transcription, DNA-templated;GO:0006468//protein phosphorylation;GO:0016310//phosphorylation
miR408-z	AT4G12020.3		4714	4736	-29.7	0.6585	AGGUGAAGGAGAAGGGACCGAAG	|x||||x|||||||||||xo|||	UGCACUGCCUCUUCCCUGUUUUC	WRKY19	Probable WRKY transcription factor 19 [Source:UniProtKB/Swiss-Prot;Acc:Q9SZ67]	-	-	-	-	GO:0005634//nucleus	GO:0003677//DNA binding;GO:0003700//DNA-binding transcription factor activity;GO:0004672//protein kinase activity;GO:0005524//ATP binding;GO:0016301//kinase activity;GO:0043531//ADP binding;GO:0043565//sequence-specific DNA binding	GO:0006351//transcription, DNA-templated;GO:0006355//regulation of transcription, DNA-templated;GO:0006468//protein phosphorylation;GO:0016310//phosphorylation
miR408-z	AT4G12020.2		4714	4736	-29.7	0.6585	AGGUGAAGGAGAAGGGACCGAAG	|x||||x|||||||||||xo|||	UGCACUGCCUCUUCCCUGUUUUC	WRKY19	Probable WRKY transcription factor 19 [Source:UniProtKB/Swiss-Prot;Acc:Q9SZ67]	-	-	-	-	GO:0005634//nucleus;GO:0009941//chloroplast envelope	GO:0000166//nucleotide binding;GO:0003677//DNA binding;GO:0003700//DNA-binding transcription factor activity;GO:0004672//protein kinase activity;GO:0004674//protein serine/threonine kinase activity;GO:0005515//protein binding;GO:0005524//ATP binding;GO:0016301//kinase activity;GO:0016740//transferase activity;GO:0043531//ADP binding;GO:0043565//sequence-specific DNA binding;GO:0044212//transcript…	GO:0006355//regulation of transcription, DNA-templated;GO:0006468//protein phosphorylation;GO:0006952//defense response;GO:0016310//phosphorylation
miR5024-y	AT1G23800.1		604	624	-29.4	0.8212	GGUAGAGGACCGUAACAGUAA	||o|x||o|||||||||||||	CCGUAUCUUGGCAUUGUCAUU	ALDH2B7	Aldehyde dehydrogenase family 2 member B7, mitochondrial [Source:UniProtKB/Swiss-Prot;Acc:Q8S528]	Metabolism;Metabolism;Metabolism;Metabolism;Metabolism;Metabolism;Metabolism;Metabolism;Metabolism;Metabolism;Metabolism;Metabolism;Metabolism	Global and overview maps;Global and overview maps;Carbohydrate metabolism;Carbohydrate metabolism;Lipid metabolism;Amino acid metabolism;Amino acid metabolism;Amino acid metabolism;Carbohydrate metabolism;Lipid metabolism;Amino acid metabolism;Metabolism of other amino acids;Amino acid metabolism	ko01100//Metabolic pathways;ko01110//Biosynthesis of secondary metabolites;ko00010//Glycolysis / Gluconeogenesis;ko00620//Pyruvate metabolism;ko00561//Glycerolipid metabolism;ko00280//Valine, leucine and isoleucine degradation;ko00330//Arginine and proline metabolism;ko00380//Tryptophan metabolism;ko00053//Ascorbate and aldarate metabolism;ko00071//Fatty acid degradation;ko00310//Lysine degradati…	K00128;K00128;K00128;K00128;K00128;K00128;K00128;K00128;K00128;K00128;K00128;K00128;K00128	GO:0005634//nucleus;GO:0005739//mitochondrion;GO:0005759//mitochondrial matrix	GO:0004029//aldehyde dehydrogenase (NAD) activity;GO:0016491//oxidoreductase activity;GO:0016620//oxidoreductase activity, acting on the aldehyde or oxo group of donors, NAD or NADP as acceptor;GO:0043878//glyceraldehyde-3-phosphate dehydrogenase (NAD+) (non-phosphorylating) activity	GO:0055114//oxidation-reduction process
miR5024-y	AT1G23800.2		604	624	-29.4	0.8212	GGUAGAGGACCGUAACAGUAA	||o|x||o|||||||||||||	CCGUAUCUUGGCAUUGUCAUU	ALDH2B7	Aldehyde dehydrogenase family 2 member B7, mitochondrial [Source:UniProtKB/Swiss-Prot;Acc:Q8S528]	Metabolism;Metabolism;Metabolism;Metabolism;Metabolism;Metabolism;Metabolism;Metabolism;Metabolism;Metabolism;Metabolism;Metabolism;Metabolism	Global and overview maps;Global and overview maps;Carbohydrate metabolism;Carbohydrate metabolism;Lipid metabolism;Amino acid metabolism;Amino acid metabolism;Amino acid metabolism;Carbohydrate metabolism;Lipid metabolism;Amino acid metabolism;Metabolism of other amino acids;Amino acid metabolism	ko01100//Metabolic pathways;ko01110//Biosynthesis of secondary metabolites;ko00010//Glycolysis / Gluconeogenesis;ko00620//Pyruvate metabolism;ko00561//Glycerolipid metabolism;ko00280//Valine, leucine and isoleucine degradation;ko00330//Arginine and proline metabolism;ko00380//Tryptophan metabolism;ko00053//Ascorbate and aldarate metabolism;ko00071//Fatty acid degradation;ko00310//Lysine degradati…	K00128;K00128;K00128;K00128;K00128;K00128;K00128;K00128;K00128;K00128;K00128;K00128;K00128	-	GO:0016491//oxidoreductase activity;GO:0016620//oxidoreductase activity, acting on the aldehyde or oxo group of donors, NAD or NADP as acceptor	GO:0055114//oxidation-reduction process
miR5024-y	AT3G23820.1		1624	1644	-21.4	0.6011	GGCAAAGAACCGUAAAACUAU	||||x||||||||||x|x||x	CCGUAUCUUGGCAUUGUCAUU	GAE6	UDP-glucuronate 4-epimerase 6 [Source:UniProtKB/Swiss-Prot;Acc:Q9LIS3]	Metabolism;Metabolism	Global and overview maps;Carbohydrate metabolism	ko01100//Metabolic pathways;ko00520//Amino sugar and nucleotide sugar metabolism	K08679;K08679	GO:0000138//Golgi trans cisterna;GO:0005768//endosome;GO:0005794//Golgi apparatus;GO:0005802//trans-Golgi network;GO:0016020//membrane;GO:0016021//integral component of membrane;GO:0032580//Golgi cisterna membrane	GO:0005515//protein binding;GO:0016853//isomerase activity;GO:0016857//racemase and epimerase activity, acting on carbohydrates and derivatives;GO:0050378//UDP-glucuronate 4-epimerase activity	GO:0005975//carbohydrate metabolic process;GO:0033481//galacturonate biosynthetic process;GO:0050829//defense response to Gram-negative bacterium;GO:0050832//defense response to fungus
miR5024-y	AT5G23990.2		467	487	-22.3	0.6282	GGUAUAAAACCGCAACAGUAC	||o|||x|||||x|||||||x	CCGUAUCUUGGCAUUGUCAUU	ATFRO5	ferric reduction oxidase 5 [Source:TAIR;Acc:AT5G23990]	-	-	-	-	GO:0005886//plasma membrane;GO:0016020//membrane;GO:0016021//integral component of membrane	GO:0000293//ferric-chelate reductase activity;GO:0016491//oxidoreductase activity;GO:0046872//metal ion binding	GO:0006811//ion transport;GO:0055114//oxidation-reduction process
miR5054-z	AT1G31163.1		528	546	-27.2	0.6415	AAGAAGUGUCUGCCGCGUU	|||xx||||||||||||x|	UUCCCCACAGACGGCGCCA	-	F-box associated ubiquitination effector family protein [Source:UniProtKB/TrEMBL;Acc:F4I7W1]	-	-	-	-	-	-	GO:0008150//biological_process
miR5054-z	AT1G07027.1		1	19	-41.3	0.9764	CAGGGGUGUCUGCCGCGGU	x||||||||||||||||||	UUCCCCACAGACGGCGCCA	-	-	-	-	-	-	-	-	-
miR5054-z	AT1G50970.2		912	930	-27.1	0.6392	AGGGAGUGUCUACCGAGGU	|o||x||||||x|||x|||	UUCCCCACAGACGGCGCCA	-	Vacuolar protein sorting-associated protein 53 B [Source:UniProtKB/Swiss-Prot;Acc:F4I7Y2]	-	-	-	-	GO:0000938//GARP complex;GO:0005829//cytosol	-	GO:0042147//retrograde transport, endosome to Golgi
miR5054-z	AT1G50970.3		683	701	-27.1	0.6392	AGGGAGUGUCUACCGAGGU	|o||x||||||x|||x|||	UUCCCCACAGACGGCGCCA	-	Vacuolar protein sorting-associated protein 53 B [Source:UniProtKB/Swiss-Prot;Acc:F4I7Y2]	-	-	-	-	GO:0000938//GARP complex;GO:0005829//cytosol	-	GO:0042147//retrograde transport, endosome to Golgi
miR5054-z	AT1G50970.1		626	644	-27.1	0.6392	AGGGAGUGUCUACCGAGGU	|o||x||||||x|||x|||	UUCCCCACAGACGGCGCCA	-	Vacuolar protein sorting-associated protein 53 B [Source:UniProtKB/Swiss-Prot;Acc:F4I7Y2]	-	-	-	-	GO:0000938//GARP complex;GO:0005737//cytoplasm;GO:0005768//endosome;GO:0005794//Golgi apparatus;GO:0005829//cytosol;GO:0010008//endosome membrane;GO:0016020//membrane	-	GO:0015031//protein transport;GO:0042147//retrograde transport, endosome to Golgi
miR5054-z	AT2G05230.1		658	676	-25.8	0.6085	AAGGGGCGUCUGCCAAAGU	||||||x|||||||xxx||	UUCCCCACAGACGGCGCCA	-	At2g05250/F5G3.15 [Source:UniProtKB/TrEMBL;Acc:Q9S7L6]	-	-	-	-	-	-	-
miR5054-z	AT2G05250.1		663	681	-25.8	0.6085	AAGGGGCGUCUGCCAAAGU	||||||x|||||||xxx||	UUCCCCACAGACGGCGCCA	-	At2g05250/F5G3.15 [Source:UniProtKB/TrEMBL;Acc:Q9S7L6]	-	-	-	-	-	-	-
miR5054-z	AT3G54290.1		879	897	-28.3	0.6659	CAAGGGUGUCUGCCUAGGU	x|x|||||||||||xx|||	UUCCCCACAGACGGCGCCA	-	At3g54290 [Source:UniProtKB/TrEMBL;Acc:Q8RWC0]	-	-	-	-	-	-	-
miR5054-z	AT5G14870.1		1738	1756	-29.2	0.6887	AAGGGGUGUCUUUAGCGGU	|||||||||||xox|||||	UUCCCCACAGACGGCGCCA	CNGC18	Cyclic nucleotide-gated ion channel 18 [Source:UniProtKB/Swiss-Prot;Acc:Q9LEQ3]	Organismal Systems	Environmental adaptation	ko04626//Plant-pathogen interaction	K05391	GO:0005623//cell;GO:0005886//plasma membrane;GO:0016020//membrane;GO:0016021//integral component of membrane;GO:0016324//apical plasma membrane;GO:0030659//cytoplasmic vesicle membrane;GO:0031410//cytoplasmic vesicle	GO:0000166//nucleotide binding;GO:0005216//ion channel activity;GO:0005262//calcium channel activity;GO:0005516//calmodulin binding;GO:0030552//cAMP binding;GO:0030553//cGMP binding	GO:0006811//ion transport;GO:0006874//cellular calcium ion homeostasis;GO:0009860//pollen tube growth;GO:0034220//ion transmembrane transport;GO:0055085//transmembrane transport;GO:0070588//calcium ion transmembrane transport
miR5059-z	AT1G14400.1		447	464	-25.6	0.6337	AGGACACCUCGUGGUGAU	|||||x|x||||||||x|	UCCUGGGCAGCACCACCA	UBC1	Ubiquitin-conjugating enzyme E2 1 [Source:UniProtKB/Swiss-Prot;Acc:P25865]	Genetic Information Processing	Folding, sorting and degradation	ko04120//Ubiquitin mediated proteolysis	K10573	GO:0005737//cytoplasm;GO:0005829//cytosol	GO:0000166//nucleotide binding;GO:0004842//ubiquitin-protein transferase activity;GO:0005524//ATP binding;GO:0016740//transferase activity;GO:0061631//ubiquitin conjugating enzyme activity	GO:0000209//protein polyubiquitination;GO:0006281//DNA repair;GO:0006511//ubiquitin-dependent protein catabolic process;GO:0010228//vegetative to reproductive phase transition of meristem;GO:0016567//protein ubiquitination;GO:0016574//histone ubiquitination;GO:0033523//histone H2B ubiquitination;GO:0043161//proteasome-mediated ubiquitin-dependent protein catabolic process
miR5059-z	AT1G14400.2		164	181	-25.6	0.6337	AGGACACCUCGUGGUGAU	|||||x|x||||||||x|	UCCUGGGCAGCACCACCA	UBC1	Ubiquitin-conjugating enzyme E2 1 [Source:UniProtKB/Swiss-Prot;Acc:P25865]	Genetic Information Processing	Folding, sorting and degradation	ko04120//Ubiquitin mediated proteolysis	K10573	GO:0005737//cytoplasm;GO:0005829//cytosol	GO:0000166//nucleotide binding;GO:0004842//ubiquitin-protein transferase activity;GO:0005524//ATP binding;GO:0016740//transferase activity;GO:0061631//ubiquitin conjugating enzyme activity	GO:0000209//protein polyubiquitination;GO:0006281//DNA repair;GO:0006511//ubiquitin-dependent protein catabolic process;GO:0010228//vegetative to reproductive phase transition of meristem;GO:0016567//protein ubiquitination;GO:0016574//histone ubiquitination;GO:0033523//histone H2B ubiquitination;GO:0043161//proteasome-mediated ubiquitin-dependent protein catabolic process
miR5059-z	AT1G16650.1		567	584	-27.3	0.6724	GGGACCGGUCGUGGCUGU	o|||||x|||||||xx||	UCCUGGGCAGCACCACCA	-	S-adenosyl-L-methionine-dependent methyltransferases superfamily protein [Source:TAIR;Acc:AT1G16650]	-	-	-	-	GO:0005575//cellular_component	GO:0008168//methyltransferase activity;GO:0016740//transferase activity	GO:0032259//methylation
miR5059-z	AT1G16650.2		495	512	-27.3	0.6724	GGGACCGGUCGUGGCUGU	o|||||x|||||||xx||	UCCUGGGCAGCACCACCA	-	S-adenosyl-L-methionine-dependent methyltransferases superfamily protein [Source:TAIR;Acc:AT1G16650]	-	-	-	-	-	GO:0008168//methyltransferase activity;GO:0016740//transferase activity	GO:0032259//methylation
miR5059-z	AT1G16650.3		519	536	-27.3	0.6724	GGGACCGGUCGUGGCUGU	o|||||x|||||||xx||	UCCUGGGCAGCACCACCA	-	S-adenosyl-L-methionine-dependent methyltransferases superfamily protein [Source:TAIR;Acc:AT1G16650]	-	-	-	-	-	GO:0008168//methyltransferase activity;GO:0016740//transferase activity	GO:0032259//methylation
miR5059-z	AT1G29750.1		1752	1769	-26.9	0.6626	AUGAAUCGUCGUGGUGGA	|x||xo|||||||||||x	UCCUGGGCAGCACCACCA	RKF1	Probable LRR receptor-like serine/threonine-protein kinase RFK1 [Source:UniProtKB/Swiss-Prot;Acc:Q9FXF2]	-	-	-	-	GO:0016020//membrane;GO:0016021//integral component of membrane	GO:0004672//protein kinase activity;GO:0005515//protein binding;GO:0005524//ATP binding	GO:0006468//protein phosphorylation
miR5059-z	AT1G29750.3		1519	1536	-26.9	0.6626	AUGAAUCGUCGUGGUGGA	|x||xo|||||||||||x	UCCUGGGCAGCACCACCA	RKF1	Probable LRR receptor-like serine/threonine-protein kinase RFK1 [Source:UniProtKB/Swiss-Prot;Acc:Q9FXF2]	-	-	-	-	GO:0016020//membrane;GO:0016021//integral component of membrane	GO:0004672//protein kinase activity;GO:0005524//ATP binding;GO:0016301//kinase activity	GO:0006468//protein phosphorylation;GO:0016310//phosphorylation
miR5059-z	AT1G29750.2		1640	1657	-26.9	0.6626	AUGAAUCGUCGUGGUGGA	|x||xo|||||||||||x	UCCUGGGCAGCACCACCA	RKF1	Probable LRR receptor-like serine/threonine-protein kinase RFK1 [Source:UniProtKB/Swiss-Prot;Acc:Q9FXF2]	-	-	-	-	GO:0005886//plasma membrane;GO:0016020//membrane;GO:0016021//integral component of membrane	GO:0000166//nucleotide binding;GO:0004672//protein kinase activity;GO:0004674//protein serine/threonine kinase activity;GO:0005524//ATP binding;GO:0016301//kinase activity;GO:0016740//transferase activity	GO:0006468//protein phosphorylation;GO:0016310//phosphorylation;GO:0046777//protein autophosphorylation
miR5059-z	AT1G48090.1		11911	11928	-28.7	0.7086	CCGACCCGUCGUCGUGGU	xx||||||||||x|||||	UCCUGGGCAGCACCACCA	-	calcium-dependent lipid-binding family protein [Source:TAIR;Acc:AT1G48090]	-	-	-	-	GO:0005634//nucleus;GO:0009506//plasmodesma;GO:0009507//chloroplast	-	-
miR5059-z	AT1G48090.2		11992	12009	-28.7	0.7086	CCGACCCGUCGUCGUGGU	xx||||||||||x|||||	UCCUGGGCAGCACCACCA	-	calcium-dependent lipid-binding family protein [Source:TAIR;Acc:AT1G48090]	-	-	-	-	GO:0005622//intracellular;GO:0005623//cell;GO:0019898//extrinsic component of membrane	-	GO:0006623//protein targeting to vacuole;GO:0045053//protein retention in Golgi apparatus
miR5059-z	AT1G48090.5		11788	11805	-28.7	0.7086	CCGACCCGUCGUCGUGGU	xx||||||||||x|||||	UCCUGGGCAGCACCACCA	-	calcium-dependent lipid-binding family protein [Source:TAIR;Acc:AT1G48090]	-	-	-	-	-	-	-
miR5059-z	AT1G48090.3		11939	11956	-28.7	0.7086	CCGACCCGUCGUCGUGGU	xx||||||||||x|||||	UCCUGGGCAGCACCACCA	-	calcium-dependent lipid-binding family protein [Source:TAIR;Acc:AT1G48090]	-	-	-	-	-	-	-
miR5059-z	AT1G48090.4		11933	11950	-28.7	0.7086	CCGACCCGUCGUCGUGGU	xx||||||||||x|||||	UCCUGGGCAGCACCACCA	-	calcium-dependent lipid-binding family protein [Source:TAIR;Acc:AT1G48090]	-	-	-	-	-	-	-
miR5059-z	AT1G48090.6		11892	11909	-28.7	0.7086	CCGACCCGUCGUCGUGGU	xx||||||||||x|||||	UCCUGGGCAGCACCACCA	-	calcium-dependent lipid-binding family protein [Source:TAIR;Acc:AT1G48090]	-	-	-	-	-	-	-
miR5059-z	AT1G63900.2		959	976	-24.5	0.6064	AGGAACUGUCGGAGUGGU	||||x|o||||xx|||||	UCCUGGGCAGCACCACCA	SP1	E3 ubiquitin-protein ligase SP1 [Source:UniProtKB/Swiss-Prot;Acc:Q8L7N4]	-	-	-	-	GO:0005777//peroxisome;GO:0005779//integral component of peroxisomal membrane;GO:0009507//chloroplast;GO:0009941//chloroplast envelope;GO:0016020//membrane;GO:0016021//integral component of membrane	GO:0004842//ubiquitin-protein transferase activity;GO:0005515//protein binding;GO:0016874//ligase activity	GO:0006996//organelle organization;GO:0009658//chloroplast organization;GO:0016558//protein import into peroxisome matrix;GO:0016567//protein ubiquitination;GO:0031648//protein destabilization;GO:0031999//negative regulation of fatty acid beta-oxidation;GO:0045037//protein import into chloroplast stroma
miR5059-z	AT1G63900.1		948	965	-24.5	0.6064	AGGAACUGUCGGAGUGGU	||||x|o||||xx|||||	UCCUGGGCAGCACCACCA	SP1	E3 ubiquitin-protein ligase SP1 [Source:UniProtKB/Swiss-Prot;Acc:Q8L7N4]	-	-	-	-	GO:0009507//chloroplast;GO:0009527//plastid outer membrane;GO:0009536//plastid;GO:0009707//chloroplast outer membrane;GO:0016020//membrane;GO:0016021//integral component of membrane	GO:0004842//ubiquitin-protein transferase activity;GO:0005515//protein binding;GO:0016740//transferase activity;GO:0046872//metal ion binding	GO:0006996//organelle organization;GO:0016567//protein ubiquitination;GO:1904215//regulation of protein import into chloroplast stroma
miR5059-z	AT1G69900.1		1111	1128	-30.3	0.7426	AGGAUCUGACGUGGUGGA	||||o|o|x||||||||x	UCCUGGGCAGCACCACCA	-	Actin cross-linking protein [Source:UniProtKB/TrEMBL;Acc:Q4PSX0]	-	-	-	-	-	GO:0003674//molecular_function	-
miR5059-z	AT1G77180.1		399	416	-27.6	0.6765	AGGCCCUUUCGUGGUGGU	|||x||ox||||||||||	UCCUGGGCAGCACCACCA	SKIP	SNW/SKI-interacting protein [Source:UniProtKB/Swiss-Prot;Acc:O80653]	Genetic Information Processing	Transcription	ko03040//Spliceosome	K06063	GO:0005634//nucleus;GO:0005681//spliceosomal complex;GO:0005730//nucleolus;GO:0005739//mitochondrion;GO:0016607//nuclear speck	GO:0005515//protein binding;GO:0036002//pre-mRNA binding	GO:0000398//mRNA splicing, via spliceosome;GO:0006397//mRNA processing;GO:0008380//RNA splicing;GO:0009651//response to salt stress;GO:0009737//response to abscisic acid;GO:0010228//vegetative to reproductive phase transition of meristem;GO:0010555//response to mannitol;GO:0042752//regulation of circadian rhythm;GO:0045893//positive regulation of transcription, DNA-templated;GO:0048511//rhythmic …
miR5059-z	AT1G77180.3		399	416	-27.6	0.6765	AGGCCCUUUCGUGGUGGU	|||x||ox||||||||||	UCCUGGGCAGCACCACCA	SKIP	SNW/SKI-interacting protein [Source:UniProtKB/Swiss-Prot;Acc:O80653]	Genetic Information Processing	Transcription	ko03040//Spliceosome	K06063	GO:0005681//spliceosomal complex	-	GO:0000398//mRNA splicing, via spliceosome
miR5059-z	AT1G77180.2		583	600	-27.6	0.6765	AGGCCCUUUCGUGGUGGU	|||x||ox||||||||||	UCCUGGGCAGCACCACCA	SKIP	SNW/SKI-interacting protein [Source:UniProtKB/Swiss-Prot;Acc:O80653]	Genetic Information Processing	Transcription	ko03040//Spliceosome	K06063	GO:0005634//nucleus;GO:0005681//spliceosomal complex;GO:0005730//nucleolus;GO:0005739//mitochondrion;GO:0016607//nuclear speck	GO:0005515//protein binding;GO:0036002//pre-mRNA binding	GO:0000398//mRNA splicing, via spliceosome;GO:0006397//mRNA processing;GO:0008380//RNA splicing;GO:0009651//response to salt stress;GO:0009737//response to abscisic acid;GO:0010228//vegetative to reproductive phase transition of meristem;GO:0010555//response to mannitol;GO:0042752//regulation of circadian rhythm;GO:0045893//positive regulation of transcription, DNA-templated;GO:0048511//rhythmic …
miR5059-z	AT1G80040.1		515	532	-27	0.6634	AGGACUCAUCGUCGUGGA	|||||o|x||||x||||x	UCCUGGGCAGCACCACCA	-	F18B13.13 protein [Source:UniProtKB/TrEMBL;Acc:Q9SSD3]	-	-	-	-	-	GO:0005515//protein binding	-
miR5059-z	AT1G80040.4		699	716	-27	0.6634	AGGACUCAUCGUCGUGGA	|||||o|x||||x||||x	UCCUGGGCAGCACCACCA	-	F18B13.13 protein [Source:UniProtKB/TrEMBL;Acc:Q9SSD3]	-	-	-	-	-	-	-
miR5059-z	AT1G80040.2		501	518	-27	0.6634	AGGACUCAUCGUCGUGGA	|||||o|x||||x||||x	UCCUGGGCAGCACCACCA	-	F18B13.13 protein [Source:UniProtKB/TrEMBL;Acc:Q9SSD3]	-	-	-	-	-	GO:0005515//protein binding	-
miR5059-z	AT1G80040.3		544	561	-27	0.6634	AGGACUCAUCGUCGUGGA	|||||o|x||||x||||x	UCCUGGGCAGCACCACCA	-	F18B13.13 protein [Source:UniProtKB/TrEMBL;Acc:Q9SSD3]	-	-	-	-	-	-	GO:0008150//biological_process
miR5059-z	AT2G25630.1		150	167	-24.6	0.6044	AGGACUCGUCGAGGAAGU	|||||o|||||x||xx||	UCCUGGGCAGCACCACCA	BGLU14	Beta-glucosidase 14 [Source:UniProtKB/Swiss-Prot;Acc:Q9SLA0]	Metabolism;Metabolism;Metabolism;Metabolism;Metabolism	Global and overview maps;Global and overview maps;Carbohydrate metabolism;Biosynthesis of other secondary metabolites;Metabolism of other amino acids	ko01100//Metabolic pathways;ko01110//Biosynthesis of secondary metabolites;ko00500//Starch and sucrose metabolism;ko00940//Phenylpropanoid biosynthesis;ko00460//Cyanoamino acid metabolism	K01188;K01188;K01188;K01188;K01188	GO:0009505//plant-type cell wall	GO:0004553//hydrolase activity, hydrolyzing O-glycosyl compounds;GO:0008422//beta-glucosidase activity;GO:0016787//hydrolase activity;GO:0016798//hydrolase activity, acting on glycosyl bonds;GO:0102483//scopolin beta-glucosidase activity	GO:0005975//carbohydrate metabolic process;GO:0008152//metabolic process;GO:0009651//response to salt stress;GO:0009860//pollen tube growth;GO:0019762//glucosinolate catabolic process
miR5059-z	AT2G44180.1		944	961	-25.3	0.6216	AGGACUUGACGUCGUGGU	|||||oo|x|||x|||||	UCCUGGGCAGCACCACCA	MAP2A	Methionine aminopeptidase 2A [Source:UniProtKB/Swiss-Prot;Acc:Q9FV49]	-	-	-	-	GO:0005737//cytoplasm	GO:0004177//aminopeptidase activity;GO:0008233//peptidase activity;GO:0008235//metalloexopeptidase activity;GO:0016787//hydrolase activity;GO:0046872//metal ion binding;GO:0070006//metalloaminopeptidase activity	GO:0006508//proteolysis;GO:0031365//N-terminal protein amino acid modification;GO:0070084//protein initiator methionine removal
miR5059-z	AT2G44180.2		1012	1029	-25.3	0.6216	AGGACUUGACGUCGUGGU	|||||oo|x|||x|||||	UCCUGGGCAGCACCACCA	MAP2A	Methionine aminopeptidase 2A [Source:UniProtKB/Swiss-Prot;Acc:Q9FV49]	-	-	-	-	GO:0005737//cytoplasm	GO:0004177//aminopeptidase activity;GO:0008233//peptidase activity;GO:0008235//metalloexopeptidase activity;GO:0016787//hydrolase activity;GO:0046872//metal ion binding;GO:0070006//metalloaminopeptidase activity	GO:0006508//proteolysis;GO:0070084//protein initiator methionine removal
miR5059-z	AT3G01780.1		1939	1956	-26.8	0.6601	AGGACCCUUCGUGGUAGA	|||||||x|||||||x|x	UCCUGGGCAGCACCACCA	TPLATE	Protein TPLATE [Source:UniProtKB/Swiss-Prot;Acc:F4J8D3]	-	-	-	-	GO:0005634//nucleus;GO:0005737//cytoplasm;GO:0005829//cytosol;GO:0005856//cytoskeleton;GO:0005886//plasma membrane;GO:0009504//cell plate;GO:0009506//plasmodesma;GO:0009524//phragmoplast	GO:0005515//protein binding;GO:0042802//identical protein binding	GO:0006897//endocytosis;GO:0009555//pollen development
miR5059-z	AT3G01780.2		1852	1869	-26.8	0.6601	AGGACCCUUCGUGGUAGA	|||||||x|||||||x|x	UCCUGGGCAGCACCACCA	TPLATE	Protein TPLATE [Source:UniProtKB/Swiss-Prot;Acc:F4J8D3]	-	-	-	-	-	-	GO:0006897//endocytosis
miR5059-z	AT3G03370.2		466	483	-24.9	0.6118	AGUACCUUUCGUGGUGGU	||x|||ox||||||||||	UCCUGGGCAGCACCACCA	-	BEST Arabidopsis thaliana protein match is: DegP protease 7 (TAIR:AT3G03380.1); Ha. [Source:TAIR;Acc:AT3G03370]	-	-	-	-	-	-	GO:0008150//biological_process
miR5059-z	AT3G04630.2		200	217	-26.7	0.656	AGAACACGUCGUGGUGGA	||x||x|||||||||||x	UCCUGGGCAGCACCACCA	WDL1	WVD2-like 1 [Source:TAIR;Acc:AT3G04630]	-	-	-	-	GO:0005737//cytoplasm;GO:0005856//cytoskeleton;GO:0005874//microtubule	GO:0003674//molecular_function	GO:0010015//root morphogenesis;GO:0010031//circumnutation
miR5059-z	AT3G04630.1		173	190	-26.7	0.656	AGAACACGUCGUGGUGGA	||x||x|||||||||||x	UCCUGGGCAGCACCACCA	WDL1	WVD2-like 1 [Source:TAIR;Acc:AT3G04630]	-	-	-	-	-	-	-
miR5059-z	AT3G09440.1		1446	1463	-29.2	0.7157	CGGACCUGUCGUCGUGGU	x|||||o|||||x|||||	UCCUGGGCAGCACCACCA	HSP70-3	Heat shock protein 70 (Hsp 70) family protein [Source:UniProtKB/TrEMBL;Acc:A0A178VI76]	Genetic Information Processing;Genetic Information Processing;Cellular Processes	Transcription;Folding, sorting and degradation;Transport and catabolism	ko03040//Spliceosome;ko04141//Protein processing in endoplasmic reticulum;ko04144//Endocytosis	K03283;K03283;K03283	GO:0005618//cell wall;GO:0005634//nucleus;GO:0005737//cytoplasm;GO:0005773//vacuole;GO:0005774//vacuolar membrane;GO:0005794//Golgi apparatus;GO:0005829//cytosol;GO:0005886//plasma membrane;GO:0009506//plasmodesma;GO:0009507//chloroplast;GO:0016363//nuclear matrix;GO:0022626//cytosolic ribosome;GO:0048046//apoplast	GO:0000166//nucleotide binding;GO:0002020//protease binding;GO:0005515//protein binding;GO:0005524//ATP binding;GO:0016887//ATPase activity;GO:0031072//heat shock protein binding;GO:0042623//ATPase activity, coupled;GO:0044183//protein binding involved in protein folding;GO:0051082//unfolded protein binding;GO:0051787//misfolded protein binding	GO:0006986//response to unfolded protein;GO:0009408//response to heat;GO:0009615//response to virus;GO:0034605//cellular response to heat;GO:0034620//cellular response to unfolded protein;GO:0042026//protein refolding;GO:0046686//response to cadmium ion;GO:0051085//chaperone cofactor-dependent protein refolding;GO:0080167//response to karrikin
miR5059-z	AT3G09440.2		1446	1463	-29.2	0.7157	CGGACCUGUCGUCGUGGU	x|||||o|||||x|||||	UCCUGGGCAGCACCACCA	HSP70-3	Heat shock protein 70 (Hsp 70) family protein [Source:UniProtKB/TrEMBL;Acc:A0A178VI76]	Genetic Information Processing;Genetic Information Processing;Cellular Processes	Transcription;Folding, sorting and degradation;Transport and catabolism	ko03040//Spliceosome;ko04141//Protein processing in endoplasmic reticulum;ko04144//Endocytosis	K03283;K03283;K03283	GO:0005618//cell wall;GO:0005634//nucleus;GO:0005737//cytoplasm;GO:0005773//vacuole;GO:0005774//vacuolar membrane;GO:0005794//Golgi apparatus;GO:0005829//cytosol;GO:0005886//plasma membrane;GO:0009506//plasmodesma;GO:0009507//chloroplast;GO:0016363//nuclear matrix;GO:0022626//cytosolic ribosome;GO:0048046//apoplast	GO:0000166//nucleotide binding;GO:0002020//protease binding;GO:0005515//protein binding;GO:0005524//ATP binding;GO:0016887//ATPase activity;GO:0031072//heat shock protein binding;GO:0042623//ATPase activity, coupled;GO:0044183//protein binding involved in protein folding;GO:0051082//unfolded protein binding;GO:0051787//misfolded protein binding	GO:0006986//response to unfolded protein;GO:0009408//response to heat;GO:0009615//response to virus;GO:0034605//cellular response to heat;GO:0034620//cellular response to unfolded protein;GO:0042026//protein refolding;GO:0046686//response to cadmium ion;GO:0051085//chaperone cofactor-dependent protein refolding;GO:0080167//response to karrikin
miR5059-z	AT3G09440.3		1228	1245	-29.2	0.7157	CGGACCUGUCGUCGUGGU	x|||||o|||||x|||||	UCCUGGGCAGCACCACCA	HSP70-3	Heat shock protein 70 (Hsp 70) family protein [Source:UniProtKB/TrEMBL;Acc:A0A178VI76]	Genetic Information Processing;Genetic Information Processing;Cellular Processes	Transcription;Folding, sorting and degradation;Transport and catabolism	ko03040//Spliceosome;ko04141//Protein processing in endoplasmic reticulum;ko04144//Endocytosis	K03283;K03283;K03283	GO:0005618//cell wall;GO:0005634//nucleus;GO:0005737//cytoplasm;GO:0005773//vacuole;GO:0005774//vacuolar membrane;GO:0005794//Golgi apparatus;GO:0005829//cytosol;GO:0005886//plasma membrane;GO:0009506//plasmodesma;GO:0009507//chloroplast;GO:0016363//nuclear matrix;GO:0022626//cytosolic ribosome;GO:0048046//apoplast	GO:0000166//nucleotide binding;GO:0002020//protease binding;GO:0005515//protein binding;GO:0005524//ATP binding;GO:0016887//ATPase activity;GO:0031072//heat shock protein binding;GO:0042623//ATPase activity, coupled;GO:0044183//protein binding involved in protein folding;GO:0051082//unfolded protein binding;GO:0051787//misfolded protein binding	GO:0006986//response to unfolded protein;GO:0009408//response to heat;GO:0009615//response to virus;GO:0034605//cellular response to heat;GO:0034620//cellular response to unfolded protein;GO:0042026//protein refolding;GO:0046686//response to cadmium ion;GO:0051085//chaperone cofactor-dependent protein refolding;GO:0080167//response to karrikin
miR5059-z	AT3G09440.4		1430	1447	-29.2	0.7157	CGGACCUGUCGUCGUGGU	x|||||o|||||x|||||	UCCUGGGCAGCACCACCA	HSP70-3	Heat shock protein 70 (Hsp 70) family protein [Source:UniProtKB/TrEMBL;Acc:A0A178VI76]	Genetic Information Processing;Genetic Information Processing;Cellular Processes	Transcription;Folding, sorting and degradation;Transport and catabolism	ko03040//Spliceosome;ko04141//Protein processing in endoplasmic reticulum;ko04144//Endocytosis	K03283;K03283;K03283	GO:0005618//cell wall;GO:0005634//nucleus;GO:0005737//cytoplasm;GO:0005773//vacuole;GO:0005774//vacuolar membrane;GO:0005794//Golgi apparatus;GO:0005829//cytosol;GO:0005886//plasma membrane;GO:0009506//plasmodesma;GO:0009507//chloroplast;GO:0016363//nuclear matrix;GO:0022626//cytosolic ribosome;GO:0048046//apoplast	GO:0000166//nucleotide binding;GO:0002020//protease binding;GO:0005515//protein binding;GO:0005524//ATP binding;GO:0016887//ATPase activity;GO:0031072//heat shock protein binding;GO:0042623//ATPase activity, coupled;GO:0044183//protein binding involved in protein folding;GO:0051082//unfolded protein binding;GO:0051787//misfolded protein binding	GO:0006986//response to unfolded protein;GO:0009408//response to heat;GO:0009615//response to virus;GO:0034605//cellular response to heat;GO:0034620//cellular response to unfolded protein;GO:0042026//protein refolding;GO:0046686//response to cadmium ion;GO:0051085//chaperone cofactor-dependent protein refolding;GO:0080167//response to karrikin
miR5059-z	AT3G09820.1		531	548	-24.2	0.6005	AAGACCCAUCGUGGAGGU	|x|||||x||||||x|||	UCCUGGGCAGCACCACCA	ADK1	Adenosine kinase 1 [Source:UniProtKB/Swiss-Prot;Acc:Q9SF85]	Metabolism;Metabolism	Global and overview maps;Nucleotide metabolism	ko01100//Metabolic pathways;ko00230//Purine metabolism	K00856;K00856	GO:0005634//nucleus;GO:0005829//cytosol;GO:0005886//plasma membrane;GO:0009506//plasmodesma;GO:0009507//chloroplast;GO:0016020//membrane;GO:0048046//apoplast	GO:0000166//nucleotide binding;GO:0004001//adenosine kinase activity;GO:0005507//copper ion binding;GO:0005524//ATP binding;GO:0016301//kinase activity;GO:0016740//transferase activity;GO:0016773//phosphotransferase activity, alcohol group as acceptor	GO:0006166//purine ribonucleoside salvage;GO:0006167//AMP biosynthetic process;GO:0006169//adenosine salvage;GO:0016032//viral process;GO:0016310//phosphorylation;GO:0044209//AMP salvage;GO:0046686//response to cadmium ion;GO:0080094//response to trehalose-6-phosphate
miR5059-z	AT3G09820.2		508	525	-24.2	0.6005	AAGACCCAUCGUGGAGGU	|x|||||x||||||x|||	UCCUGGGCAGCACCACCA	ADK1	Adenosine kinase 1 [Source:UniProtKB/Swiss-Prot;Acc:Q9SF85]	Metabolism;Metabolism	Global and overview maps;Nucleotide metabolism	ko01100//Metabolic pathways;ko00230//Purine metabolism	K00856;K00856	-	GO:0004001//adenosine kinase activity;GO:0016301//kinase activity;GO:0016773//phosphotransferase activity, alcohol group as acceptor	GO:0006166//purine ribonucleoside salvage;GO:0016310//phosphorylation
miR5059-z	AT3G12590.1		2945	2962	-24.7	0.6114	AGGACUCAUCGUUGAGGU	|||||o|x||||x|x|||	UCCUGGGCAGCACCACCA	-	unknown protein; INVOLVED IN: biological_process unknown; LOCATED IN: chloroplast; Ha. [Source:TAIR;Acc:AT3G12590]	-	-	-	-	GO:0016020//membrane;GO:0016021//integral component of membrane	-	GO:0008150//biological_process
miR5059-z	AT3G12590.2		3133	3150	-24.7	0.6114	AGGACUCAUCGUUGAGGU	|||||o|x||||x|x|||	UCCUGGGCAGCACCACCA	-	unknown protein; INVOLVED IN: biological_process unknown; LOCATED IN: chloroplast; Ha. [Source:TAIR;Acc:AT3G12590]	-	-	-	-	-	-	-
miR5059-z	AT3G14530.1		643	660	-25.3	0.6262	GGGACCGGUCGAGUUGGU	o|||||x||||x|x||||	UCCUGGGCAGCACCACCA	GGPPS9	Geranylgeranyl pyrophosphate synthase 9, chloroplastic [Source:UniProtKB/Swiss-Prot;Acc:Q9LUE1]	Metabolism;Metabolism;Metabolism	Global and overview maps;Global and overview maps;Metabolism of terpenoids and polyketides	ko01100//Metabolic pathways;ko01110//Biosynthesis of secondary metabolites;ko00900//Terpenoid backbone biosynthesis	K13789;K13789;K13789	GO:0009507//chloroplast;GO:0009536//plastid	GO:0004161//dimethylallyltranstransferase activity;GO:0004311//farnesyltranstransferase activity;GO:0004337//geranyltranstransferase activity;GO:0004659//prenyltransferase activity;GO:0016740//transferase activity;GO:0046872//metal ion binding	GO:0008299//isoprenoid biosynthetic process;GO:0016117//carotenoid biosynthetic process;GO:0033384//geranyl diphosphate biosynthetic process;GO:0033386//geranylgeranyl diphosphate biosynthetic process;GO:0045337//farnesyl diphosphate biosynthetic process
miR5059-z	AT3G14550.1		1760	1777	-29	0.7178	GGGACCGGUCGAGUUGGU	o|||||x||||x|x||||	UCCUGGGCAGCACCACCA	GGPS3	Geranylgeranyl pyrophosphate synthase 3 [Source:UniProtKB/TrEMBL;Acc:A0A1I9LQ60]	Metabolism;Metabolism;Metabolism	Global and overview maps;Global and overview maps;Metabolism of terpenoids and polyketides	ko01100//Metabolic pathways;ko01110//Biosynthesis of secondary metabolites;ko00900//Terpenoid backbone biosynthesis	K13789;K13789;K13789	-	GO:0016740//transferase activity	GO:0008299//isoprenoid biosynthetic process
miR5059-z	AT3G14550.2		1857	1874	-29	0.7178	GGGACCGGUCGAGUUGGU	o|||||x||||x|x||||	UCCUGGGCAGCACCACCA	GGPS3	Geranylgeranyl pyrophosphate synthase 3 [Source:UniProtKB/TrEMBL;Acc:A0A1I9LQ60]	Metabolism;Metabolism;Metabolism	Global and overview maps;Global and overview maps;Metabolism of terpenoids and polyketides	ko01100//Metabolic pathways;ko01110//Biosynthesis of secondary metabolites;ko00900//Terpenoid backbone biosynthesis	K13789;K13789;K13789	-	GO:0016740//transferase activity	GO:0008299//isoprenoid biosynthetic process
miR5059-z	AT3G14550.3		658	675	-29	0.7178	GGGACCGGUCGAGUUGGU	o|||||x||||x|x||||	UCCUGGGCAGCACCACCA	GGPS3	Geranylgeranyl pyrophosphate synthase 3 [Source:UniProtKB/TrEMBL;Acc:A0A1I9LQ60]	Metabolism;Metabolism;Metabolism	Global and overview maps;Global and overview maps;Metabolism of terpenoids and polyketides	ko01100//Metabolic pathways;ko01110//Biosynthesis of secondary metabolites;ko00900//Terpenoid backbone biosynthesis	K13789;K13789;K13789	GO:0009507//chloroplast;GO:0009536//plastid	GO:0004161//dimethylallyltranstransferase activity;GO:0004311//farnesyltranstransferase activity;GO:0004337//geranyltranstransferase activity;GO:0016740//transferase activity;GO:0046872//metal ion binding	GO:0008299//isoprenoid biosynthetic process;GO:0016117//carotenoid biosynthetic process;GO:0033384//geranyl diphosphate biosynthetic process;GO:0033386//geranylgeranyl diphosphate biosynthetic process;GO:0045337//farnesyl diphosphate biosynthetic process
miR5059-z	AT3G16560.2		867	884	-30.6	0.7537	AGGGGACGUCGUGGUGGG	|||oxx|||||||||||x	UCCUGGGCAGCACCACCA	-	Protein phosphatase 2C family protein [Source:UniProtKB/TrEMBL;Acc:A0A178VFN3]	-	-	-	-	-	GO:0003824//catalytic activity;GO:0004721//phosphoprotein phosphatase activity;GO:0004722//protein serine/threonine phosphatase activity;GO:0004724//magnesium-dependent protein serine/threonine phosphatase activity;GO:0016787//hydrolase activity;GO:0046872//metal ion binding	GO:0006470//protein dephosphorylation
miR5059-z	AT3G16560.4		532	549	-30.6	0.7537	AGGGGACGUCGUGGUGGG	|||oxx|||||||||||x	UCCUGGGCAGCACCACCA	-	Protein phosphatase 2C family protein [Source:UniProtKB/TrEMBL;Acc:A0A178VFN3]	-	-	-	-	-	GO:0003824//catalytic activity;GO:0004721//phosphoprotein phosphatase activity;GO:0004722//protein serine/threonine phosphatase activity;GO:0004724//magnesium-dependent protein serine/threonine phosphatase activity;GO:0016787//hydrolase activity;GO:0046872//metal ion binding	GO:0006470//protein dephosphorylation
miR5059-z	AT3G16560.3		785	802	-30.6	0.7537	AGGGGACGUCGUGGUGGG	|||oxx|||||||||||x	UCCUGGGCAGCACCACCA	-	Protein phosphatase 2C family protein [Source:UniProtKB/TrEMBL;Acc:A0A178VFN3]	-	-	-	-	-	GO:0003824//catalytic activity;GO:0004722//protein serine/threonine phosphatase activity	GO:0006470//protein dephosphorylation
miR5059-z	AT3G16560.1		1007	1024	-30.6	0.7537	AGGGGACGUCGUGGUGGG	|||oxx|||||||||||x	UCCUGGGCAGCACCACCA	-	Protein phosphatase 2C family protein [Source:UniProtKB/TrEMBL;Acc:A0A178VFN3]	-	-	-	-	-	GO:0003824//catalytic activity;GO:0004721//phosphoprotein phosphatase activity;GO:0004722//protein serine/threonine phosphatase activity;GO:0004724//magnesium-dependent protein serine/threonine phosphatase activity;GO:0016787//hydrolase activity;GO:0046872//metal ion binding	GO:0006470//protein dephosphorylation
miR5059-z	AT3G20050.1		832	849	-29.3	0.7217	GGAACCCGUCGUGCUGGU	o|x||||||||||x||||	UCCUGGGCAGCACCACCA	CCT1	T-complex protein 1 subunit alpha [Source:UniProtKB/Swiss-Prot;Acc:P28769]	-	-	-	-	GO:0005737//cytoplasm;GO:0005829//cytosol;GO:0005832//chaperonin-containing T-complex	GO:0000166//nucleotide binding;GO:0005524//ATP binding;GO:0051082//unfolded protein binding	GO:0006457//protein folding
miR5059-z	AT3G20100.1		1539	1556	-28.6	0.701	AGGACCCGUCGGAGAGGA	|||||||||||xx|x||x	UCCUGGGCAGCACCACCA	CYP705A19	AT3g20100/MAL21_14 [Source:UniProtKB/TrEMBL;Acc:Q9LJY8]	-	-	-	-	GO:0016020//membrane	GO:0004497//monooxygenase activity;GO:0005506//iron ion binding;GO:0016491//oxidoreductase activity;GO:0016705//oxidoreductase activity, acting on paired donors, with incorporation or reduction of molecular oxygen;GO:0016709//oxidoreductase activity, acting on paired donors, with incorporation or reduction of molecular oxygen, NAD(P)H as one donor, and incorporation of one atom of oxygen;GO:00200…	GO:0055114//oxidation-reduction process
miR5059-z	AT3G46780.1		496	513	-28.1	0.6938	AGGACCCGUCGAGGUUCC	|||||||||||x|||xxx	UCCUGGGCAGCACCACCA	PTAC16	Protein PLASTID TRANSCRIPTIONALLY ACTIVE 16, chloroplastic [Source:UniProtKB/Swiss-Prot;Acc:Q9STF2]	-	-	-	-	GO:0005829//cytosol;GO:0009295//nucleoid;GO:0009507//chloroplast;GO:0009508//plastid chromosome;GO:0009534//chloroplast thylakoid;GO:0009535//chloroplast thylakoid membrane;GO:0009536//plastid;GO:0009579//thylakoid;GO:0009941//chloroplast envelope;GO:0016020//membrane;GO:0042644//chloroplast nucleoid;GO:0098572//stromal side of plastid thylakoid membrane	GO:0005515//protein binding	GO:0007623//circadian rhythm
miR5059-z	AT3G53980.1		386	403	-25.6	0.6337	AGGACUCGACGUGGUCGU	|||||o||x||||||x||	UCCUGGGCAGCACCACCA	-	At3g53980 [Source:UniProtKB/TrEMBL;Acc:Q9M329]	-	-	-	-	GO:0099503//secretory vesicle	GO:0005504//fatty acid binding	GO:0009627//systemic acquired resistance
miR5059-z	AT3G53980.2		192	209	-25.6	0.6337	AGGACUCGACGUGGUCGU	|||||o||x||||||x||	UCCUGGGCAGCACCACCA	-	At3g53980 [Source:UniProtKB/TrEMBL;Acc:Q9M329]	-	-	-	-	GO:0099503//secretory vesicle	GO:0005504//fatty acid binding	GO:0009627//systemic acquired resistance
miR5059-z	AT3G56850.1	ABF	924	941	-29.7	0.7297	AGGACUCGUCGACGAGGU	|||||o|||||xx|x|||	UCCUGGGCAGCACCACCA	DPBF3	ABSCISIC ACID-INSENSITIVE 5-like protein 2 [Source:UniProtKB/Swiss-Prot;Acc:Q9LES3]	Environmental Information Processing	Signal transduction	ko04075//Plant hormone signal transduction	K14432	GO:0005634//nucleus	GO:0003677//DNA binding;GO:0003700//DNA-binding transcription factor activity;GO:0043565//sequence-specific DNA binding;GO:0044212//transcription regulatory region DNA binding	GO:0006355//regulation of transcription, DNA-templated;GO:0009737//response to abscisic acid;GO:0009738//abscisic acid-activated signaling pathway
miR5059-z	AT3G56990.1		871	888	-25.5	0.6265	AGGCGUCGUCGUAGUGGU	|||xxo||||||x|||||	UCCUGGGCAGCACCACCA	EDA7	AT3g56990/F24I3_70 [Source:UniProtKB/TrEMBL;Acc:Q9M1J9]	-	-	-	-	GO:0005634//nucleus;GO:0005730//nucleolus;GO:0032040//small-subunit processome	GO:0005515//protein binding	GO:0000462//maturation of SSU-rRNA from tricistronic rRNA transcript (SSU-rRNA, 5.8S rRNA, LSU-rRNA);GO:0009561//megagametogenesis
miR5059-z	AT3G56990.2		871	888	-25.5	0.6265	AGGCGUCGUCGUAGUGGU	|||xxo||||||x|||||	UCCUGGGCAGCACCACCA	EDA7	AT3g56990/F24I3_70 [Source:UniProtKB/TrEMBL;Acc:Q9M1J9]	-	-	-	-	GO:0016020//membrane;GO:0016021//integral component of membrane	GO:0005515//protein binding	-
miR5059-z	AT3G56990.3		843	860	-25.5	0.6265	AGGCGUCGUCGUAGUGGU	|||xxo||||||x|||||	UCCUGGGCAGCACCACCA	EDA7	AT3g56990/F24I3_70 [Source:UniProtKB/TrEMBL;Acc:Q9M1J9]	-	-	-	-	GO:0005634//nucleus	GO:0005515//protein binding	-
miR5059-z	AT3G63530.2		619	636	-32.2	0.7892	GGGACUCGGCGUGGUGGU	o||||o||x|||||||||	UCCUGGGCAGCACCACCA	BB	BB2 [Source:UniProtKB/TrEMBL;Acc:A0A178VG02]	-	-	-	-	-	GO:0004842//ubiquitin-protein transferase activity;GO:0005515//protein binding;GO:0016740//transferase activity;GO:0031624//ubiquitin conjugating enzyme binding;GO:0046872//metal ion binding	GO:0007275//multicellular organism development;GO:0008285//negative regulation of cell proliferation;GO:0016567//protein ubiquitination;GO:0046621//negative regulation of organ growth;GO:0048437//floral organ development;GO:0051865//protein autoubiquitination;GO:1900057//positive regulation of leaf senescence
miR5059-z	AT3G63530.1		343	360	-32.2	0.7892	GGGACUCGGCGUGGUGGU	o||||o||x|||||||||	UCCUGGGCAGCACCACCA	BB	BB2 [Source:UniProtKB/TrEMBL;Acc:A0A178VG02]	-	-	-	-	-	GO:0004842//ubiquitin-protein transferase activity;GO:0005515//protein binding;GO:0016740//transferase activity;GO:0031624//ubiquitin conjugating enzyme binding;GO:0046872//metal ion binding	GO:0007275//multicellular organism development;GO:0008285//negative regulation of cell proliferation;GO:0016567//protein ubiquitination;GO:0046621//negative regulation of organ growth;GO:0048437//floral organ development;GO:0051865//protein autoubiquitination;GO:1900057//positive regulation of leaf senescence
miR5059-z	AT4G00990.2		2234	2251	-34.3	0.8448	AGGGUCUGUCGUGGUGGU	|||oo|o|||||||||||	UCCUGGGCAGCACCACCA	-	Transcription factor jumonji (JmjC) domain-containing protein [Source:UniProtKB/TrEMBL;Acc:Q8VYB9]	-	-	-	-	-	-	-
miR5059-z	AT4G00990.1		2208	2225	-34.3	0.8448	AGGGUCUGUCGUGGUGGU	|||oo|o|||||||||||	UCCUGGGCAGCACCACCA	-	Transcription factor jumonji (JmjC) domain-containing protein [Source:UniProtKB/TrEMBL;Acc:Q8VYB9]	-	-	-	-	GO:0000785//chromatin;GO:0005634//nucleus	GO:0000976//transcription regulatory region sequence-specific DNA binding;GO:0031490//chromatin DNA binding;GO:0032454//histone demethylase activity (H3-K9 specific)	GO:0006355//regulation of transcription, DNA-templated;GO:0033169//histone H3-K9 demethylation;GO:0042742//defense response to bacterium;GO:2000028//regulation of photoperiodism, flowering
miR5059-z	AT4G00990.3		2194	2211	-34.3	0.8448	AGGGUCUGUCGUGGUGGU	|||oo|o|||||||||||	UCCUGGGCAGCACCACCA	-	Transcription factor jumonji (JmjC) domain-containing protein [Source:UniProtKB/TrEMBL;Acc:Q8VYB9]	-	-	-	-	-	-	-
miR5059-z	AT4G05020.1		504	521	-32.2	0.7951	AAGGCUCGUCGUGGUGGA	|x|o|o|||||||||||x	UCCUGGGCAGCACCACCA	NDB2	NAD(P)H dehydrogenase B2 [Source:UniProtKB/TrEMBL;Acc:F4JGL5]	-	-	-	-	GO:0005739//mitochondrion;GO:0005743//mitochondrial inner membrane;GO:0005758//mitochondrial intermembrane space;GO:0005777//peroxisome;GO:0016020//membrane	GO:0005509//calcium ion binding;GO:0016491//oxidoreductase activity;GO:0046872//metal ion binding	GO:0055114//oxidation-reduction process
miR5059-z	AT4G05020.2		310	327	-32.2	0.7951	AAGGCUCGUCGUGGUGGA	|x|o|o|||||||||||x	UCCUGGGCAGCACCACCA	NDB2	NAD(P)H dehydrogenase B2 [Source:UniProtKB/TrEMBL;Acc:F4JGL5]	-	-	-	-	GO:0005739//mitochondrion;GO:0031314//extrinsic component of mitochondrial inner membrane	GO:0003954//NADH dehydrogenase activity;GO:0005509//calcium ion binding;GO:0009916//alternative oxidase activity;GO:0016491//oxidoreductase activity	GO:0055114//oxidation-reduction process
miR5059-z	AT4G08180.1		1330	1347	-25	0.6143	AGGAGCCGCCGUAGUGGA	||||x|||x|||x||||x	UCCUGGGCAGCACCACCA	ORP1C	Oxysterol-binding protein-related protein 1C [Source:UniProtKB/Swiss-Prot;Acc:Q8L751]	-	-	-	-	GO:0005829//cytosol;GO:0016020//membrane;GO:0043231//intracellular membrane-bounded organelle	GO:0008289//lipid binding;GO:0015248//sterol transporter activity;GO:0032934//sterol binding	GO:0006869//lipid transport;GO:0015918//sterol transport
miR5059-z	AT4G08180.2		1302	1319	-25	0.6143	AGGAGCCGCCGUAGUGGA	||||x|||x|||x||||x	UCCUGGGCAGCACCACCA	ORP1C	Oxysterol-binding protein-related protein 1C [Source:UniProtKB/Swiss-Prot;Acc:Q8L751]	-	-	-	-	-	-	-
miR5059-z	AT4G08180.3		1302	1319	-25	0.6143	AGGAGCCGCCGUAGUGGA	||||x|||x|||x||||x	UCCUGGGCAGCACCACCA	ORP1C	Oxysterol-binding protein-related protein 1C [Source:UniProtKB/Swiss-Prot;Acc:Q8L751]	-	-	-	-	-	-	-
miR5059-z	AT4G08180.4		1305	1322	-25	0.6143	AGGAGCCGCCGUAGUGGA	||||x|||x|||x||||x	UCCUGGGCAGCACCACCA	ORP1C	Oxysterol-binding protein-related protein 1C [Source:UniProtKB/Swiss-Prot;Acc:Q8L751]	-	-	-	-	GO:0005829//cytosol;GO:0016020//membrane;GO:0043231//intracellular membrane-bounded organelle	GO:0008289//lipid binding;GO:0015248//sterol transporter activity;GO:0032934//sterol binding	GO:0006869//lipid transport;GO:0015918//sterol transport
miR5059-z	AT4G15820.1		801	818	-30.7	0.7543	AGGACUCGUCGUGGUAGA	|||||o|||||||||x|x	UCCUGGGCAGCACCACCA	-	BEST Arabidopsis thaliana protein match is: embryo defective 1703 (TAIR:AT3G61780.1); Ha. [Source:TAIR;Acc:AT4G15820]	-	-	-	-	GO:0016020//membrane;GO:0016021//integral component of membrane	-	GO:0008150//biological_process
miR5059-z	AT4G18130.1		2973	2990	-25.3	0.6262	AAGACCCGUCGAGUUGGG	|x|||||||||x|x|||x	UCCUGGGCAGCACCACCA	PHYE	Phytochrome E [Source:UniProtKB/Swiss-Prot;Acc:P42498]	-	-	-	-	GO:0005634//nucleus	GO:0000155//phosphorelay sensor kinase activity;GO:0005515//protein binding;GO:0009881//photoreceptor activity;GO:0042803//protein homodimerization activity	GO:0000160//phosphorelay signal transduction system;GO:0006355//regulation of transcription, DNA-templated;GO:0007165//signal transduction;GO:0009584//detection of visible light;GO:0009585//red, far-red light phototransduction;GO:0017006//protein-tetrapyrrole linkage;GO:0018298//protein-chromophore linkage;GO:0023014//signal transduction by protein phosphorylation;GO:0050896//response to stimulus
miR5059-z	AT4G30530.1		705	722	-25.7	0.6361	AAAGCCCGUCGUGGUUGU	|xxo|||||||||||x||	UCCUGGGCAGCACCACCA	GGP1	GGP1 [Source:UniProtKB/TrEMBL;Acc:A0A178V143]	-	-	-	-	GO:0005737//cytoplasm;GO:0005829//cytosol;GO:0005886//plasma membrane;GO:0099503//secretory vesicle	GO:0008233//peptidase activity;GO:0016787//hydrolase activity;GO:0034722//gamma-glutamyl-peptidase activity	GO:0006508//proteolysis;GO:0006541//glutamine metabolic process;GO:0010120//camalexin biosynthetic process;GO:0019760//glucosinolate metabolic process
miR5059-z	AT4G34190.1		684	701	-25.5	0.6296	AGGAGCCGUCGUAGUGUU	||||x|||||||x|||x|	UCCUGGGCAGCACCACCA	2020-09-01	Stress enhanced protein 1, chloroplastic [Source:UniProtKB/Swiss-Prot;Acc:Q9M7I9]	-	-	-	-	GO:0009507//chloroplast;GO:0009523//photosystem II;GO:0009535//chloroplast thylakoid membrane;GO:0009536//plastid;GO:0009579//thylakoid;GO:0016020//membrane;GO:0016021//integral component of membrane	GO:0016168//chlorophyll binding	GO:0009611//response to wounding;GO:0009644//response to high light intensity;GO:0015979//photosynthesis;GO:0071486//cellular response to high light intensity;GO:0071492//cellular response to UV-A
miR5059-z	AT4G39500.2		189	206	-25.8	0.6386	AGGACACCUCGUGGUGCU	|||||x|x||||||||x|	UCCUGGGCAGCACCACCA	CYP96A11	cytochrome P450, family 96, subfamily A, polypeptide 11 [Source:TAIR;Acc:AT4G39500]	-	-	-	-	GO:0016020//membrane;GO:0016021//integral component of membrane	GO:0004497//monooxygenase activity;GO:0005506//iron ion binding;GO:0016491//oxidoreductase activity;GO:0016705//oxidoreductase activity, acting on paired donors, with incorporation or reduction of molecular oxygen;GO:0020037//heme binding;GO:0046872//metal ion binding	GO:0055114//oxidation-reduction process
miR5059-z	AT4G39500.1		17	34	-25.8	0.6386	AGGACACCUCGUGGUGCU	|||||x|x||||||||x|	UCCUGGGCAGCACCACCA	CYP96A11	cytochrome P450, family 96, subfamily A, polypeptide 11 [Source:TAIR;Acc:AT4G39500]	-	-	-	-	-	GO:0004497//monooxygenase activity;GO:0005506//iron ion binding;GO:0016491//oxidoreductase activity;GO:0016705//oxidoreductase activity, acting on paired donors, with incorporation or reduction of molecular oxygen;GO:0020037//heme binding;GO:0046872//metal ion binding	GO:0055114//oxidation-reduction process
miR5059-z	AT5G02500.2		1239	1256	-30.1	0.7377	GGGACCUGUCGUCGUGGC	o|||||o|||||x||||x	UCCUGGGCAGCACCACCA	MED37E	Probable mediator of RNA polymerase II transcription subunit 37e [Source:UniProtKB/Swiss-Prot;Acc:P22953]	Genetic Information Processing;Genetic Information Processing;Cellular Processes	Transcription;Folding, sorting and degradation;Transport and catabolism	ko03040//Spliceosome;ko04141//Protein processing in endoplasmic reticulum;ko04144//Endocytosis	K03283;K03283;K03283	-	GO:0000166//nucleotide binding;GO:0005524//ATP binding	-
miR5059-z	AT5G02500.1	MED37E	1420	1437	-30.1	0.7377	GGGACCUGUCGUCGUGGC	o|||||o|||||x||||x	UCCUGGGCAGCACCACCA	MED37E	Probable mediator of RNA polymerase II transcription subunit 37e [Source:UniProtKB/Swiss-Prot;Acc:P22953]	Genetic Information Processing;Genetic Information Processing;Cellular Processes	Transcription;Folding, sorting and degradation;Transport and catabolism	ko03040//Spliceosome;ko04141//Protein processing in endoplasmic reticulum;ko04144//Endocytosis	K03283;K03283;K03283	GO:0005618//cell wall;GO:0005634//nucleus;GO:0005730//nucleolus;GO:0005737//cytoplasm;GO:0005774//vacuolar membrane;GO:0005794//Golgi apparatus;GO:0005829//cytosol;GO:0005886//plasma membrane;GO:0009506//plasmodesma;GO:0009507//chloroplast;GO:0016020//membrane;GO:0022626//cytosolic ribosome;GO:0048046//apoplast	GO:0000166//nucleotide binding;GO:0002020//protease binding;GO:0005515//protein binding;GO:0005524//ATP binding;GO:0016887//ATPase activity;GO:0031072//heat shock protein binding;GO:0042623//ATPase activity, coupled;GO:0044183//protein binding involved in protein folding;GO:0051082//unfolded protein binding;GO:0051787//misfolded protein binding	GO:0006952//defense response;GO:0006986//response to unfolded protein;GO:0009408//response to heat;GO:0009409//response to cold;GO:0009615//response to virus;GO:0010187//negative regulation of seed germination;GO:0034605//cellular response to heat;GO:0034620//cellular response to unfolded protein;GO:0042026//protein refolding;GO:0042742//defense response to bacterium;GO:0046686//response to cadmi…
miR5059-z	AT5G03730.1	CTR1	2715	2732	-26	0.6373	AGGACCCGUCGUUUUCUU	||||||||||||xx|xx|	UCCUGGGCAGCACCACCA	CTR1	Serine/threonine-protein kinase CTR1 [Source:UniProtKB/Swiss-Prot;Acc:Q05609]	Environmental Information Processing;Environmental Information Processing	Signal transduction;Signal transduction	ko04075//Plant hormone signal transduction;ko04016//MAPK signaling pathway - plant	K14510;K14510	GO:0005789//endoplasmic reticulum membrane	GO:0000166//nucleotide binding;GO:0004672//protein kinase activity;GO:0004674//protein serine/threonine kinase activity;GO:0004712//protein serine/threonine/tyrosine kinase activity;GO:0005515//protein binding;GO:0005524//ATP binding;GO:0016301//kinase activity;GO:0016740//transferase activity	GO:0001666//response to hypoxia;GO:0006468//protein phosphorylation;GO:0009686//gibberellin biosynthetic process;GO:0009723//response to ethylene;GO:0009744//response to sucrose;GO:0009750//response to fructose;GO:0009873//ethylene-activated signaling pathway;GO:0010105//negative regulation of ethylene-activated signaling pathway;GO:0010182//sugar mediated signaling pathway;GO:0016310//phosphoryl…
miR5059-z	AT5G03730.2	CTR1	2715	2732	-26	0.6373	AGGACCCGUCGUUUUCUU	||||||||||||xx|xx|	UCCUGGGCAGCACCACCA	CTR1	Serine/threonine-protein kinase CTR1 [Source:UniProtKB/Swiss-Prot;Acc:Q05609]	Environmental Information Processing;Environmental Information Processing	Signal transduction;Signal transduction	ko04075//Plant hormone signal transduction;ko04016//MAPK signaling pathway - plant	K14510;K14510	GO:0005789//endoplasmic reticulum membrane	GO:0000166//nucleotide binding;GO:0004672//protein kinase activity;GO:0004674//protein serine/threonine kinase activity;GO:0004712//protein serine/threonine/tyrosine kinase activity;GO:0005515//protein binding;GO:0005524//ATP binding;GO:0016301//kinase activity;GO:0016740//transferase activity	GO:0001666//response to hypoxia;GO:0006468//protein phosphorylation;GO:0009686//gibberellin biosynthetic process;GO:0009723//response to ethylene;GO:0009744//response to sucrose;GO:0009750//response to fructose;GO:0009873//ethylene-activated signaling pathway;GO:0010105//negative regulation of ethylene-activated signaling pathway;GO:0010182//sugar mediated signaling pathway;GO:0016310//phosphoryl…
miR5059-z	AT5G15280.1		2112	2129	-31.3	0.7728	AAGACCCGUCGUGGGGUC	|x||||||||||||x|xx	UCCUGGGCAGCACCACCA	-	Pentatricopeptide repeat-containing protein At5g15280, mitochondrial [Source:UniProtKB/Swiss-Prot;Acc:Q9LXF4]	-	-	-	-	GO:0005739//mitochondrion	GO:0005515//protein binding	-
miR5059-z	AT5G24190.1		152	169	-24.8	0.6108	AGGGCCGGUCGUUGUGAU	|||o||x|||||x|||x|	UCCUGGGCAGCACCACCA	-	Gb [Source:UniProtKB/TrEMBL;Acc:Q9FIP0]	-	-	-	-	GO:0005575//cellular_component	GO:0016787//hydrolase activity	GO:0006629//lipid metabolic process
miR5059-z	AT5G28540.1		1490	1507	-27.5	0.6773	GGGACUUGUCGUCGUGGU	o||||oo|||||x|||||	UCCUGGGCAGCACCACCA	MED37A	Mediator of RNA polymerase II transcription subunit 37a [Source:UniProtKB/Swiss-Prot;Acc:Q9LKR3]	Genetic Information Processing;Genetic Information Processing	Folding, sorting and degradation;Folding, sorting and degradation	ko04141//Protein processing in endoplasmic reticulum;ko03060//Protein export	K09490;K09490	GO:0005618//cell wall;GO:0005634//nucleus;GO:0005737//cytoplasm;GO:0005773//vacuole;GO:0005774//vacuolar membrane;GO:0005783//endoplasmic reticulum;GO:0005788//endoplasmic reticulum lumen;GO:0005794//Golgi apparatus;GO:0005829//cytosol;GO:0005886//plasma membrane;GO:0009506//plasmodesma;GO:0009507//chloroplast;GO:0016020//membrane;GO:0016592//mediator complex;GO:0034663//endoplasmic reticulum cha…	GO:0000166//nucleotide binding;GO:0005524//ATP binding;GO:0016887//ATPase activity;GO:0031072//heat shock protein binding;GO:0042623//ATPase activity, coupled;GO:0044183//protein binding involved in protein folding;GO:0051082//unfolded protein binding;GO:0051787//misfolded protein binding	GO:0006986//response to unfolded protein;GO:0030433//ubiquitin-dependent ERAD pathway;GO:0030968//endoplasmic reticulum unfolded protein response;GO:0034605//cellular response to heat;GO:0034620//cellular response to unfolded protein;GO:0042026//protein refolding;GO:0051085//chaperone cofactor-dependent protein refolding
miR5059-z	AT5G28740.1		2865	2882	-28.3	0.6936	AAGACCCGUCGUGGCAGA	|x||||||||||||xx|x	UCCUGGGCAGCACCACCA	-	Tetratricopeptide repeat (TPR)-like superfamily protein [Source:UniProtKB/TrEMBL;Acc:Q9LKU3]	Genetic Information Processing	Transcription	ko03040//Spliceosome	K12867	GO:0000974//Prp19 complex;GO:0009536//plastid;GO:0071007//U2-type catalytic step 2 spliceosome;GO:0071013//catalytic step 2 spliceosome;GO:0071014//post-mRNA release spliceosomal complex	GO:0005515//protein binding	GO:0000349//generation of catalytic spliceosome for first transesterification step;GO:0000398//mRNA splicing, via spliceosome;GO:0006396//RNA processing
miR5059-z	AT5G40250.1		820	837	-25.3	0.6216	AGAACUCGUCGUGGUAAU	||x||o|||||||||xx|	UCCUGGGCAGCACCACCA	ATL46	RING-H2 finger protein ATL46 [Source:UniProtKB/Swiss-Prot;Acc:Q9FL07]	-	-	-	-	GO:0016020//membrane;GO:0016021//integral component of membrane	GO:0016740//transferase activity;GO:0031625//ubiquitin protein ligase binding;GO:0046872//metal ion binding	GO:0016567//protein ubiquitination
miR5059-z	AT5G42020.1		1419	1436	-27.5	0.6773	GGGACUUGUCGUCGUGGU	o||||oo|||||x|||||	UCCUGGGCAGCACCACCA	BIP	Heat shock protein 70 (Hsp 70) family protein [Source:TAIR;Acc:AT5G42020]	Genetic Information Processing;Genetic Information Processing	Folding, sorting and degradation;Folding, sorting and degradation	ko04141//Protein processing in endoplasmic reticulum;ko03060//Protein export	K09490;K09490	GO:0005618//cell wall;GO:0005634//nucleus;GO:0005730//nucleolus;GO:0005737//cytoplasm;GO:0005773//vacuole;GO:0005774//vacuolar membrane;GO:0005783//endoplasmic reticulum;GO:0005788//endoplasmic reticulum lumen;GO:0005886//plasma membrane;GO:0009506//plasmodesma;GO:0009536//plastid;GO:0016020//membrane;GO:0016592//mediator complex;GO:0034663//endoplasmic reticulum chaperone complex;GO:0099503//sec…	GO:0000166//nucleotide binding;GO:0005524//ATP binding;GO:0016887//ATPase activity;GO:0031072//heat shock protein binding;GO:0042623//ATPase activity, coupled;GO:0044183//protein binding involved in protein folding;GO:0051082//unfolded protein binding;GO:0051787//misfolded protein binding	GO:0006986//response to unfolded protein;GO:0009735//response to cytokinin;GO:0030433//ubiquitin-dependent ERAD pathway;GO:0030968//endoplasmic reticulum unfolded protein response;GO:0034605//cellular response to heat;GO:0034620//cellular response to unfolded protein;GO:0034976//response to endoplasmic reticulum stress;GO:0042026//protein refolding;GO:0046686//response to cadmium ion;GO:0051085//…
miR5059-z	AT5G42020.3		1523	1540	-27.5	0.6773	GGGACUUGUCGUCGUGGU	o||||oo|||||x|||||	UCCUGGGCAGCACCACCA	BIP	Heat shock protein 70 (Hsp 70) family protein [Source:TAIR;Acc:AT5G42020]	Genetic Information Processing;Genetic Information Processing	Folding, sorting and degradation;Folding, sorting and degradation	ko04141//Protein processing in endoplasmic reticulum;ko03060//Protein export	K09490;K09490	-	GO:0000166//nucleotide binding;GO:0005524//ATP binding	-
miR5059-z	AT5G42020.2		1313	1330	-27.5	0.6773	GGGACUUGUCGUCGUGGU	o||||oo|||||x|||||	UCCUGGGCAGCACCACCA	BIP	Heat shock protein 70 (Hsp 70) family protein [Source:TAIR;Acc:AT5G42020]	Genetic Information Processing;Genetic Information Processing	Folding, sorting and degradation;Folding, sorting and degradation	ko04141//Protein processing in endoplasmic reticulum;ko03060//Protein export	K09490;K09490	-	GO:0000166//nucleotide binding;GO:0005524//ATP binding	-
[truncated: 276 more rows]

## Sheet: Table S5
Table S5 miRNAs involved in seed germination
miRNA	target	target_start	target_end	target_region(3'->5')	miRNA_sequence(5'->3')	Symbol	Description	KEGG_A_class	KEGG_B_class	Pathway	K_ID	GO Component	GO Function	GO Process
[truncated: 41 more rows]

## Sheet: Table S6
Table S6. Specific qRT-PCR primers of target genes
Target gene name	Sequence 5'-3'
UBQ5-S	CGAGCTCAAGAAATCAACAATATTAAC
UBQ5-AS	GCGTCGACAGCGAGTAGATCTAGAGAAA
ARF5-S	GATAATTCTGGAGGCACTGGTA
ARF5-AS	CAAACATGCATTCGATAGCAGA
ARF6-S	TTCTTAATTCTGAGCTCTGGCA
[truncated: 33 more rows]

## Sheet: Table S7
Table S7. Specific qRT-PCR primers of miRNAs
[truncated: 14 more rows]
